# Supplementary material for: Biology of the southern giant hornet, Vespa soror: nest architecture, morphological differences among castes, and the genetic structure of colonies
Source: Front Insect Sci. 2023 Jul 6;3:1136297. doi: 10.3389/finsc.2023.1136297 (PMC10926378; doi:10.3389/finsc.2023.1136297)
Supplement: Supplementary file 1 [file DataSheet_1.xlsx]

## Sheet: T-test, petioles top bottom
Nest	Bottom diameter (mm)	Top diameter (mm)
1	4.48	5.51
1	7.32	6.295
1	15.565	15.415
1	10.75	5.88
1	8.995	6.275
1	11.325	6.655
1	9.905	7.17
1	10.73	13.77
1	9.485	6.475
1	10.765	14.655
1	10	5.865
1	8.615	5.88
1	9.51	7.355
1	10.535	6.285
1	11.525	6.86
1	8.73	6.655
1	11.055	8.195
1	11.57	8.325
1	10.575	6.41
1	42.71	14.73
1	5.4	3.825
1	9.245	5.755
1	5.185	7.405
1	8.88	5.94
1	8.46	5.69
1	6.36	5.125
1	13.195	13.535
1	5.88	4.875
1	9.85	6.665
1	3.26	2.045
1	6.555	5.02
1	10.75	15.015
1	9.59	7.24
1	14.495	9.33
1	9.2	7.71
1	14.09	9.4
1	16.13	12.175
1	10.155	8.54
1	19.305	15.445
1	9.495	5.505
1	12.69	12.075
2	7.3	5.675
2	9.4	6.42
2	4.835	4.015
2	8.235	5.21
2	7.895	6.805
2	5.37	7.975
2	6.195	4.015
2	7.575	5.205
2	4.31	3.145
2	3.65	5.085
2	5.9	5.01
2	3.37	6.21
2	3.635	6.095
2	7.63	10.205
2	10.7	12.825
2	17.405	13.51
2	13.79	8.635
2	8.465	6.375
2	6.365	4.695
2	6.8	4.41
2	6.085	4.115
2	8.275	4.89
2	5.21	3.92
2	5.63	3.825
2	7.905	7.515
2	5	3.92
2	4.875	1.61
2	5.31	2.1
2	3.825	2.025
2	4.16	9.175
2	4.205	3.295
2	11.55	11
2	17.78	10.635
2	13.42	15.535
2	11.11	11.075
2	4.28	11.725
2	9.605	21.145
2	21.915	18.155
2	4.65	3.705
2	5.94	9.605
2	5.285	4.235
2	5.9	3.43
2	8.76	7.005
2	9.975	7.175
2	11.675	10.975
2	9.865	7.45
2	12.1	10.14
2	10.85	8.435
2	11.15	7.38
2	9.575	7.685
2	17.865	14.965
2	5.38	5.895
2	6.515	7.795
2	7.145	5.38
2	8.15	8.11
2	4.2	3.655

## Sheet: Figure 3
Cell widths, N1 and N2
NEST	COMB	LOCATION	REP	CELL DIAMETER	Log(CELL DIAMETER)
1	5	middle	1	14.4833	N1 not transformed
1	5	middle	2	11.79
1	5	middle	3	12.7367
1	5	middle	4	12.6067
1	5	middle	5	13.7633
1	5	middle	6	14.0533
1	5	middle	7	13.5533
1	5	middle	8	12.78
1	5	middle	9	12.1133
1	5	middle	10	12.3933
1	5	middle	11	12.9567
1	5	middle	12	11.4433
1	5	middle	13	11.6833
1	5	middle	14	11.9667
1	5	middle	15	11.05
1	5	middle	16	11.67
1	5	middle	17	12.5
1	5	middle	18	12.6267
1	5	middle	19	11.5533
1	5	middle	20	11.4967
1	5	middle	21	11.43
1	5	middle	22	11.52
1	5	middle	23	12.19
1	5	middle	24	11.9967
1	5	middle	25	11.6367
1	5	middle	26	11.92
1	5	middle	27	11.87
1	5	middle	28	12.0133
1	5	middle	29	10.4933
1	5	middle	30	12.9
1	5	Center	1	11.8933
1	5	Center	2	11.8167
1	5	Center	3	11.44
1	5	Center	4	12.8933
1	5	Center	5	12.8667
1	5	Center	6	12.1167
1	5	Center	7	12.25
1	5	Center	8	12.3467
1	5	Center	9	12.1433
1	5	Center	10	11.54
1	5	Periphery	1	11.3
1	5	Periphery	2	10.6967
1	5	Periphery	3	12.7767
1	5	Periphery	4	13
1	5	Periphery	5	10.8133
1	5	Periphery	6	10.3533
1	5	Periphery	7	11.5867
1	5	Periphery	8	11.07
1	5	Periphery	9	11.4133
1	5	Periphery	10	12.14
1	4	middle	1	12.0733
1	4	middle	2	11.5067
1	4	middle	3	11.5667
1	4	middle	4	11.5267
1	4	middle	5	11.0667
1	4	middle	6	12.8767
1	4	middle	7	12.6533
1	4	middle	8	13.3133
1	4	middle	9	12.3133
1	4	middle	10	12.9
1	4	middle	11	13.76
1	4	middle	12	13.0167
1	4	middle	13	13.5633
1	4	middle	14	13.3633
1	4	middle	15	13.58
1	4	middle	16	12.85
1	4	middle	17	14.1467
1	4	middle	18	12.7933
1	4	middle	19	12.4033
1	4	middle	20	13.5633
1	4	middle	21	13.2867
1	4	middle	22	12.2967
1	4	middle	23	14.0067
1	4	middle	24	13.5733
1	4	middle	25	14.1367
1	4	middle	26	12.3933
1	4	middle	27	11.24
1	4	middle	28	12.83
1	4	middle	29	12.2967
1	4	middle	30	12.1867
1	4	Center	1	11.18
1	4	Center	2	11.3667
1	4	Center	3	11.85
1	4	Center	4	10.4933
1	4	Center	5	12.2533
1	4	Center	6	9.96667
1	4	Center	7	10.91
1	4	Center	8	10.3967
1	4	Center	9	11.06
1	4	Center	10	11.3333
1	4	Periphery	1	13.08
1	4	Periphery	2	13.41
1	4	Periphery	3	11.2767
1	4	Periphery	4	12.09
1	4	Periphery	5	10.78
1	4	Periphery	6	13.3233
1	4	Periphery	7	12.5667
1	4	Periphery	8	11.7133
1	4	Periphery	9	13.1233
1	4	Periphery	10	12.7367
1	3	middle	1	12.8833
1	3	middle	2	12.1733
1	3	middle	3	11.4133
1	3	middle	4	11.7167
1	3	middle	5	12.2867
1	3	middle	6	13.3767
1	3	middle	7	12.1467
1	3	middle	8	11.2533
1	3	middle	9	14.4433
1	3	middle	10	13.0433
1	3	middle	11	12.7367
1	3	middle	12	11.7933
1	3	middle	13	12.42
1	3	middle	14	12
1	3	middle	15	11.13
1	3	middle	16	11.2033
1	3	middle	17	11.4533
1	3	middle	18	12.0267
1	3	middle	19	11.3167
1	3	middle	20	11.78
1	3	middle	21	11.79
1	3	middle	22	12.2767
1	3	middle	23	11.81
1	3	middle	24	11.4167
1	3	middle	25	11.4167
1	3	middle	26	11.1533
1	3	middle	27	10.32
1	3	middle	28	11.0433
1	3	middle	29	9.76667
1	3	middle	30	10.4967
1	3	Center	1	11.2533
1	3	Center	2	11.01
1	3	Center	3	10.3967
1	3	Center	4	9.99
1	3	Center	5	9.73
1	3	Center	6	10.74
1	3	Center	7	10.42
1	3	Center	8	10.58
1	3	Center	9	10.48
1	3	Center	10	10.44
1	3	Periphery	1	11.2767
1	3	Periphery	2	11.4033
1	3	Periphery	3	10.7667
1	3	Periphery	4	10.9
1	3	Periphery	5	11.2933
1	3	Periphery	6	13.68
1	3	Periphery	7	12.6167
1	3	Periphery	8	14.7467
1	3	Periphery	9	11.7333
1	3	Periphery	10	11.8433
1	2	middle	1	13.0133
1	2	middle	2	13.2467
1	2	middle	3	12.9533
1	2	middle	4	13.22
1	2	middle	5	11.98
1	2	middle	6	11.2433
1	2	middle	7	12.08
1	2	middle	8	12.9833
1	2	middle	9	12.1167
1	2	middle	10	11.8067
1	2	middle	11	11.2267
1	2	middle	12	10.7533
1	2	middle	13	11.7433
1	2	middle	14	11.9467
1	2	middle	15	11.5
1	2	middle	16	11.26
1	2	middle	17	11.1433
1	2	middle	18	11.6
1	2	middle	19	11.1333
1	2	middle	20	10.94
1	2	middle	21	11.5867
1	2	middle	22	11.1767
1	2	middle	23	10.88
1	2	middle	24	10.8567
1	2	middle	25	10.8967
1	2	middle	26	10.3367
1	2	middle	27	10.6467
1	2	middle	28	10.6567
1	2	middle	29	8.65333
1	2	middle	30	10.33
1	2	Center	1	8.78667
1	2	Center	2	9.38333
1	2	Center	3	9.37667
1	2	Center	4	9.07667
1	2	Center	5	8.55333
1	2	Center	6	9.71333
1	2	Center	7	9.80667
1	2	Center	8	9.83333
1	2	Center	9	10.3133
1	2	Center	10	10.7133
1	2	Periphery	1	12.8033
1	2	Periphery	2	12.6733
1	2	Periphery	3	12.1133
1	2	Periphery	4	11.6333
1	2	Periphery	5	11.5667
1	2	Periphery	6	12.7
1	2	Periphery	7	12.7867
1	2	Periphery	8	13.1767
1	2	Periphery	9	12.8667
1	2	Periphery	10	13.15
1	1	middle	1	12.3367
1	1	middle	2	12.0067
1	1	middle	3	11.1967
1	1	middle	4	11.07
1	1	middle	5	11.0767
1	1	middle	6	10.8667
1	1	middle	7	11.21
1	1	middle	8	10.7467
1	1	middle	9	10.5867
1	1	middle	10	10.4133
1	1	middle	11	9.98333
1	1	middle	12	9.73333
1	1	middle	13	10.1
1	1	middle	14	10.89
1	1	middle	15	9.92
1	1	middle	16	10.57
1	1	middle	17	12.2533
1	1	middle	18	10.61
1	1	middle	19	10.55
1	1	middle	20	10.43
1	1	middle	21	11.34
1	1	middle	22	11.3633
1	1	middle	23	11.2867
1	1	middle	24	11.8167
1	1	middle	25	10.3833
1	1	middle	26	11.5
1	1	middle	27	11.0533
1	1	middle	28	10.45
1	1	middle	29	10.4833
1	1	middle	30	11.0867
1	1	Center	1	9.06333
1	1	Center	2	9.44667
1	1	Center	3	8.85333
1	1	Center	4	9.98333
1	1	Center	5	10.1967
1	1	Center	6	9.85667
1	1	Center	7	9.60333
1	1	Center	8	9.64
1	1	Center	9	10.1267
1	1	Center	10	9.9
1	1	Periphery	1	12.0533
1	1	Periphery	2	11.8967
1	1	Periphery	3	12.0333
1	1	Periphery	4	11.16
1	1	Periphery	5	11.6367
1	1	Periphery	6	11.0367
1	1	Periphery	7	12.4367
1	1	Periphery	8	11.2533
1	1	Periphery	9	11.4133
1	1	Periphery	10	11.6533
2	5	middle	1	13.6567	1.13534
2	5	middle	2	13.3533	1.12559
2	5	middle	3	12.0567	1.08123
2	5	middle	4	12.6433	1.10186
2	5	middle	5	13.8733	1.14218
2	5	middle	6	13.2567	1.12243
2	5	middle	7	13.2333	1.12167
2	5	middle	8	13.7167	1.13725
2	5	middle	9	13.73	1.13767
2	5	middle	10	13.18	1.11992
2	5	middle	11	12.89	1.11025
2	5	middle	12	13.89	1.1427
2	5	middle	13	12.4833	1.09633
2	5	middle	14	13.3033	1.12396
2	5	middle	15	12.7433	1.10528
2	5	middle	16	13.02	1.11461
2	5	middle	17	12.8767	1.1098
2	5	middle	18	13.2933	1.12363
2	5	middle	19	13.16	1.11926
2	5	middle	20	11.8233	1.07274
2	5	middle	21	11.95	1.07737
2	5	middle	22	12.98	1.11327
2	5	middle	23	12.96	1.11261
2	5	middle	24	12.8467	1.10879
2	5	middle	25	12.6033	1.10049
2	5	middle	26	11.36	1.05538
2	5	middle	27	12.3867	1.09295
2	5	middle	28	11.23	1.05038
2	5	middle	29	12.4133	1.09389
2	5	middle	30	12.3967	1.0933
2	5	Center	1	14.2767	1.15463
2	5	Center	2	14.5567	1.16306
2	5	Center	3	12.81	1.10755
2	5	Center	4	12.8667	1.10947
2	5	Center	5	11.6533	1.06645
2	5	Center	6	11.4833	1.06007
2	5	Center	7	12.61	1.10072
2	5	Center	8	13.11	1.1176
2	5	Center	9	13.1667	1.11948
2	5	Center	10	12.3967	1.0933
2	5	Periphery	1	12.98	1.11327
2	5	Periphery	2	13.71	1.13704
2	5	Periphery	3	13.54	1.13162
2	5	Periphery	4	12.5933	1.10014
2	5	Periphery	5	12.99	1.11361
2	5	Periphery	6	12.3333	1.09108
2	5	Periphery	7	12.0833	1.08219
2	5	Periphery	8	11.8967	1.07543
2	5	Periphery	9	14.0633	1.14809
2	5	Periphery	10	11.7333	1.06942
2	4	middle	1	13.8767	1.14229
2	4	middle	2	13.26	1.12254
2	4	middle	3	14.2067	1.15249
2	4	middle	4	13.9933	1.14592
2	4	middle	5	13.83	1.14082
2	4	middle	6	13.0233	1.11472
2	4	middle	7	12.6733	1.10289
2	4	middle	8	14.4233	1.15907
2	4	middle	9	13.84	1.14114
2	4	middle	10	14.2533	1.15392
2	4	middle	11	13.5033	1.13044
2	4	middle	12	14.4167	1.15886
2	4	middle	13	13.83	1.14082
2	4	middle	14	13.7067	1.13693
2	4	middle	15	13.32	1.1245
2	4	middle	16	16.47	1.21669
2	4	middle	17	15.2767	1.18403
2	4	middle	18	14.8767	1.17251
2	4	middle	19	14.76	1.16909
2	4	middle	20	13.46	1.12905
2	4	middle	21	13.3967	1.127
2	4	middle	22	13.54	1.13162
2	4	middle	23	13.93	1.14395
2	4	middle	24	14.9967	1.17599
2	4	middle	25	14.9933	1.1759
2	4	middle	26	13.99	1.14582
2	4	middle	27	13.2833	1.12331
2	4	middle	28	14.8633	1.17212
2	4	middle	29	13.34	1.12516
2	4	middle	30	13.8367	1.14103
2	4	Center	1	14.0067	1.14633
2	4	Center	2	14.4267	1.15917
2	4	Center	3	14.7033	1.16742
2	4	Center	4	14.7367	1.1684
2	4	Center	5	13.4133	1.12754
2	4	Center	6	14.1367	1.15035
2	4	Center	7	15.0833	1.1785
2	4	Center	8	13.3367	1.12505
2	4	Center	9	13.14	1.1186
2	4	Center	10	14.9867	1.17571
2	4	Periphery	1	14.77	1.16938
2	4	Periphery	2	13.7833	1.13935
2	4	Periphery	3	13.8167	1.1404
2	4	Periphery	4	13.99	1.14582
2	4	Periphery	5	13.2667	1.12276
2	4	Periphery	6	14.8733	1.17241
2	4	Periphery	7	13.9733	1.1453
2	4	Periphery	8	14.2067	1.15249
2	4	Periphery	9	13.6733	1.13587
2	4	Periphery	10	14.4633	1.16027
2	3	middle	1	12.1633	1.08505
2	3	middle	2	12.3733	1.09249
2	3	middle	3	13.3233	1.12461
2	3	middle	4	13.51	1.13066
2	3	middle	5	12.0133	1.07966
2	3	middle	6	12.84	1.10857
2	3	middle	7	11.7933	1.07164
2	3	middle	8	12.9667	1.11283
2	3	middle	9	13.22	1.12123
2	3	middle	10	12.0617	1.08141
2	3	middle	11	12.9567	1.11249
2	3	middle	12	10.44	1.0187
2	3	middle	13	13	1.11394
2	3	middle	14	11.6367	1.06583
2	3	middle	15	11.4967	1.06057
2	3	middle	16	11.64	1.06595
2	3	middle	17	13.3033	1.12396
2	3	middle	18	11.9467	1.07725
2	3	middle	19	12.7433	1.10528
2	3	middle	20	12.94	1.11193
2	3	middle	21	12.1833	1.08577
2	3	middle	22	12.2767	1.08908
2	3	middle	23	12.8933	1.11037
2	3	middle	24	11.9033	1.07567
2	3	middle	25	12.5933	1.10014
2	3	middle	26	12.1133	1.08326
2	3	middle	27	12.5233	1.09772
2	3	middle	28	12.1333	1.08398
2	3	middle	29	11.69	1.06781
2	3	middle	30	12.8167	1.10778
2	3	Center	1	12.56	1.09899
2	3	Center	2	11.3867	1.0564
2	3	Center	3	13.2067	1.12079
2	3	Center	4	13.3733	1.12624
2	3	Center	5	11.0333	1.04271
2	3	Center	6	11.24	1.05077
2	3	Center	7	11.0467	1.04323
2	3	Center	8	12.5933	1.10014
2	3	Center	9	12.8567	1.10913
2	3	Center	10	11.6367	1.06583
2	3	Periphery	1	13.43	1.12808
2	3	Periphery	2	13.94	1.14426
2	3	Periphery	3	15.2167	1.18232
2	3	Periphery	4	13.7633	1.13872
2	3	Periphery	5	14.6667	1.16633
2	3	Periphery	6	15.0733	1.17821
2	3	Periphery	7	14.5467	1.16276
2	3	Periphery	8	15.3933	1.18733
2	3	Periphery	9	14.3333	1.15635
2	3	Periphery	10	14.19	1.15198
2	2	middle	1	10.9133	1.03796
2	2	middle	2	11.1933	1.04896
2	2	middle	3	11.0967	1.04519
2	2	middle	4	11.2967	1.05295
2	2	middle	5	11.7067	1.06843
2	2	middle	6	11.7333	1.06942
2	2	middle	7	12.3267	1.09085
2	2	middle	8	12.0067	1.07942
2	2	middle	9	10.3233	1.01382
2	2	middle	10	11.85	1.07372
2	2	middle	11	13.0367	1.11517
2	2	middle	12	12.8133	1.10766
2	2	middle	13	11.7467	1.06991
2	2	middle	14	12.4533	1.09529
2	2	middle	15	12.93	1.1116
2	2	middle	16	12.6567	1.10232
2	2	middle	17	12.14	1.08422
2	2	middle	18	12.7333	1.10494
2	2	middle	19	13.5233	1.13108
2	2	middle	20	13.7	1.13672
2	2	middle	21	12.8667	1.10947
2	2	middle	22	12.4933	1.09668
2	2	middle	23	12.6667	1.10266
2	2	middle	24	12.6833	1.10323
2	2	middle	25	13.1167	1.11782
2	2	middle	26	10.3467	1.0148
2	2	middle	27	12.3033	1.09002
2	2	middle	28	11.6767	1.06732
2	2	middle	29	10.2333	1.01002
2	2	middle	30	12.49	1.09656
2	2	Center	1	10.75	1.03141
2	2	Center	2	10.8767	1.0365
2	2	Center	3	11.24	1.05077
2	2	Center	4	10.6967	1.02925
2	2	Center	5	10.0867	1.00375
2	2	Center	6	10.6567	1.02762
2	2	Center	7	11.1	1.04532
2	2	Center	8	11.4367	1.0583
2	2	Center	9	10.56	1.02366
2	2	Center	10	11.1933	1.04896
2	2	Periphery	1	18.6833	1.27145
2	2	Periphery	2	18.43	1.26553
2	2	Periphery	3	14.1833	1.15178
2	2	Periphery	4	17.3333	1.23888
2	2	Periphery	5	14.96	1.17493
2	2	Periphery	6	14.6633	1.16623
2	2	Periphery	7	14.24	1.15351
2	2	Periphery	8	14.7233	1.16801
2	2	Periphery	9	14.8833	1.1727
2	2	Periphery	10	16.3033	1.21228
2	1	middle	1	11.6833	1.06757
2	1	middle	2	11.86	1.07408
2	1	middle	3	11.73	1.0693
2	1	middle	4	11.6167	1.06508
2	1	middle	5	11.7	1.06819
2	1	middle	6	12.9567	1.11249
2	1	middle	7	11.43	1.05805
2	1	middle	8	12	1.07918
2	1	middle	9	11.6467	1.0662
2	1	middle	10	12.22	1.08707
2	1	middle	11	10.69	1.02898
2	1	middle	12	10.3633	1.0155
2	1	middle	13	14.4367	1.15947
2	1	middle	14	12.3233	1.09073
2	1	middle	15	12.9033	1.1107
2	1	middle	16	13	1.11394
2	1	middle	17	11.9967	1.07906
2	1	middle	18	11.6733	1.06719
2	1	middle	19	10.8233	1.03436
2	1	middle	20	11.07	1.04415
2	1	middle	21	11.9167	1.07615
2	1	middle	22	12.3433	1.09143
2	1	middle	23	11.7767	1.07102
2	1	middle	24	13.1533	1.11904
2	1	middle	25	15.1733	1.18108
2	1	middle	26	11.213	1.04972
2	1	middle	27	16.1267	1.20754
2	1	middle	28	16.1733	1.2088
2	1	middle	29	14.37	1.15746
2	1	middle	30	13.3433	1.12526
2	1	Center	1	11.0633	1.04389
2	1	Center	2	11.4767	1.05982
2	1	Center	3	10.7633	1.03195
2	1	Center	4	10.8433	1.03516
2	1	Center	5	10.81	1.03383
2	1	Center	6	11.42	1.05767
2	1	Center	7	11.3267	1.0541
2	1	Center	8	9.71333	0.987368
2	1	Center	9	10.6967	1.02925
2	1	Center	10	10.5233	1.02215
2	1	Periphery	1	14.2933	1.15513
2	1	Periphery	2	13.9833	1.14561
2	1	Periphery	3	14.2967	1.15523
2	1	Periphery	4	17.08	1.23249
2	1	Periphery	5	16.3867	1.21449
2	1	Periphery	6	15.5667	1.1922
2	1	Periphery	7	14.2733	1.15453
2	1	Periphery	8	14.62	1.16495
2	1	Periphery	9	13.83	1.14082
2	1	Periphery	10	13.6267	1.13439

## Sheet: Figure 5
Body length comparisons (head to apical margin of the second tergite)
		Standard measure of					Based on 2 measures made in videos
NEST	CASTE	wasp body length (cm)	Log transformed			Hornet #	Average body size (cm)
1	Worker	2.328	0.366983			1	3.4
1	Worker	2.502	0.398287			2	3.665
1	Worker	2.634	0.420616			3	3.3
1	Worker	2.452	0.38952			4	3.675
1	Worker	2.57	0.409933			5	2.845
1	Worker	2.56	0.40824			6	3.21
1	Worker	2.384	0.377306			7	3.41
1	Worker	2.442	0.387746			8	2.905
1	Worker	2.39	0.378398			9	3.105
1	Worker	2.236	0.349472			10	3.36
1	Worker	2.744	0.438384			11	3.335
1	Worker	2.524	0.402089			12	3.475
1	Worker	2.508	0.399328			13	3.375
1	Worker	2.81	0.448706			14	3.045
1	Worker	2.58	0.41162			15	3.235
1	Worker	2.468	0.392345			16	3.535
1	Worker	2.412	0.382377			17	3.245
1	Worker	2.31	0.363612			18	2.915
1	Worker	2.45	0.389166			19	3.35
1	Worker	2.312	0.363988			20	3.135
1	Worker	2.784	0.444669			21	3.5
1	Worker	2.496	0.397245			22	3.16
1	Worker	2.554	0.407221			23	3.09
1	Worker	2.638	0.421275			24	3.41
1	Worker	2.528	0.402777			25	3.175
1	Worker	2.388	0.378034			26	3.69
1	Worker	2.422	0.384174			27	3.255
1	Worker	2.268	0.355643			28	3.18
1	Worker	2.528	0.402777			29	3.145
1	Worker	2.576	0.410946			30	2.94
1	Worker	2.47	0.392697			31	2.805
1	Worker	2.334	0.368101			32	2.92
1	Worker	2.51	0.399674			33	2.68
1	Worker	2.76	0.440909			34	3.51
1	Worker	2.552	0.406881			35	3.23
1	Worker	2.374	0.375481			36	3.1
1	Worker	2.452	0.38952
1	Worker	2.106	0.323458
1	Worker	2.178	0.338058
1	Worker	2.676	0.427486
1	Worker	2.268	0.355643
1	Worker	2.514	0.400365
1	Worker	2.2	0.342423
1	Worker	2.14	0.330414
1	Worker	2.314	0.364363
1	Worker	2.602	0.415307
1	Worker	2.68	0.428135
1	Worker	2.314	0.364363
1	Worker	2.404	0.380934
1	Worker	2.678	0.427811
1	Worker	2.202	0.342817
1	Worker	2.374	0.375481
1	Worker	2.244	0.351023
1	Worker	2.616	0.417638
1	Worker	2.32	0.365488
1	Worker	2.668	0.426186
1	Worker	2.08	0.318063
1	Worker	2.22	0.346353
1	Worker	2.038	0.309204
1	Worker	2.58	0.41162
1	Worker	2.22	0.346353
1	Worker	2.57	0.409933
1	Worker	2.472	0.393048
1	Worker	2.562	0.408579
1	Worker	2.502	0.398287
1	Worker	2.504	0.398634
1	Worker	2.574	0.410609
1	Worker	2.354	0.371806
1	Worker	2.484	0.395152
1	Worker	2.446	0.388456
1	Worker	2.118	0.325926
1	Worker	2.35	0.371068
1	Worker	2.31	0.363612
1	Worker	2.374	0.375481
1	Worker	2.352	0.371437
1	Worker	2.078	0.317646
1	Worker	2.67	0.426511
1	Worker	2.52	0.401401
1	Worker	2.584	0.412293
1	Worker	2.326	0.36661
1	Worker	2.256	0.353339
1	Worker	2.352	0.371437
1	Worker	2.34	0.369216
1	Worker	2.478	0.394101
1	Worker	2.104	0.323046
1	Worker	2.308	0.363236
1	Worker	2.65	0.423246
1	Worker	2.532	0.403464
1	Worker	2.392	0.378761
1	Worker	2.422	0.384174
1	Worker	2.522	0.401745
1	Worker	2.474	0.3934
1	Worker	2.496	0.397245
1	Worker	2.454	0.389875
1	Worker	2.482	0.394802
1	Worker	2.46	0.390935
1	Worker	2.408	0.381656
1	Worker	2.542	0.405176
1	Worker	2.158	0.334051
1	Worker	2.472	0.393048
2	Gyne	2.93	0.466868
2	Gyne	3.002	0.477411
2	Gyne	2.766	0.441852
2	Gyne	2.87	0.457882
2	Gyne	2.942	0.468643
2	Gyne	2.624	0.418964
2	Gyne	2.966	0.472171
2	Gyne	2.954	0.47041
2	Gyne	2.854	0.455454
2	Gyne	2.862	0.45667
2	Gyne	2.904	0.462997
2	Gyne	2.826	0.451172
2	Gyne	2.8	0.447158
2	Gyne	2.94	0.468347
2	Gyne	2.874	0.458487
2	Gyne	2.858	0.456062
2	Gyne	2.75	0.439333
2	Gyne	2.876	0.458789
2	Gyne	2.834	0.4524
2	Gyne	3.056	0.485153
2	Gyne	3.008	0.478278
2	Gyne	2.982	0.474508
2	Gyne	2.924	0.465977
2	Gyne	2.962	0.471585
2	Gyne	2.908	0.463594
2	Gyne	2.71	0.432969
2	Gyne	2.992	0.475962
2	Gyne	2.906	0.463296
2	Gyne	2.978	0.473925
2	Gyne	2.834	0.4524
2	Gyne	2.738	0.437433
2	Gyne	2.65	0.423246
2	Gyne	2.73	0.436163
2	Gyne	2.72	0.434569
2	Gyne	2.658	0.424555
2	Gyne	2.764	0.441538
2	Gyne	2.742	0.438067
2	Gyne	2.738	0.437433
2	Gyne	2.61	0.416641
2	Worker	2.51	0.399674
2	Worker	2.476	0.393751
2	Worker	2.568	0.409595
2	Worker	2.434	0.386321
2	Worker	2.59	0.4133
2	Worker	2.328	0.366983
2	Worker	2.222	0.346744
2	Worker	2.5	0.39794
2	Worker	2.294	0.360593
2	Worker	2.5	0.39794
2	Worker	2.314	0.364363
2	Worker	2.276	0.357172
2	Worker	2.428	0.385249
2	Worker	2.58	0.41162
2	Worker	2.754	0.439964
2	Worker	2.274	0.35679
2	Worker	2.436	0.386677
2	Worker	2.324	0.366236
2	Worker	2.214	0.345178
2	Worker	2.514	0.400365
2	Worker	2.61	0.416641
2	Worker	2.16	0.334454
2	Worker	2.536	0.404149
2	Worker	2.106	0.323458
2	Worker	2.444	0.388101
2	Worker	2.374	0.375481
2	Worker	2.494	0.396896
2	Worker	2.602	0.415307
2	Worker	2.652	0.423574
2	Worker	2.348	0.370698
2	Worker	2.558	0.407901
2	Worker	2.544	0.405517
2	Worker	2.348	0.370698
2	Worker	2.516	0.400711
2	Worker	2.328	0.366983
2	Worker	2.524	0.402089
2	Worker	2.134	0.329194
2	Worker	2.318	0.365113
2	Worker	2.14	0.330414
2	Worker	2.168	0.336059
2	Worker	2.2	0.342423
2	Worker	2.464	0.391641
2	Worker	2.414	0.382737
2	Worker	2.064	0.31471
2	Worker	2.248	0.351796
2	Worker	2.384	0.377306
2	Worker	2.256	0.353339
2	Worker	2.56	0.40824
2	Worker	2.232	0.348694
2	Worker	2.564	0.408918
2	Worker	2.504	0.398634
2	Worker	2.368	0.374382
2	Worker	2.354	0.371806
2	Worker	2.4	0.380211
2	Worker	2.236	0.349472
2	Worker	2.432	0.385964
2	Worker	2.458	0.390582
2	Worker	2.41	0.382017
2	Worker	2.356	0.372175
2	Worker	2.468	0.392345
2	Worker	2.462	0.391288
2	Worker	2.44	0.38739
2	Worker	2.188	0.340047
2	Worker	2.188	0.340047
2	Worker	2.33	0.367356
2	Worker	2.302	0.362105
2	Worker	2.314	0.364363
2	Worker	2.218	0.345962
2	Worker	2.028	0.307068
2	Worker	2.334	0.368101
2	Worker	2.206	0.343606
2	Worker	2.008	0.302764
2	Worker	2.108	0.323871
2	Worker	2.41	0.382017
2	Worker	2.404	0.380934
2	Worker	2.344	0.369958
2	Worker	2.48	0.394452
2	Worker	2.302	0.362105
2	Worker	2.366	0.374015
2	Worker	2.342	0.369587
2	Worker	2.518	0.401056
2	Male	2.17	0.33646
2	Male	2.2	0.342423
2	Male	2.2	0.342423
2	Male	2.23	0.348305
2	Male	2.29	0.359835
2	Male	2.13	0.32838
2	Male	2.13	0.32838
2	Male	2.21	0.344392
2	Male	2.1	0.322219
2	Male	2.18	0.338456
2	Male	2.2	0.342423
2	Male	2.19	0.340444
2	Male	1.77	0.247973
2	Male	2.31	0.363612
2	Male	2.18	0.338456
2	Male	2.14	0.330414
2	Male	2.12	0.326336
2	Male	2.13	0.32838
2	Male	1.96	0.292256
2	Male	2.13	0.32838
2	Male	2.24	0.350248
2	Male	2.08	0.318063
2	Male	2.32	0.365488
2	Male	2.11	0.324282
2	Male	2.17	0.33646
2	Male	2.18	0.338456
2	Male	2.1	0.322219
2	Male	2.07	0.31597
2	Male	2.12	0.326336
2	Male	2.18	0.338456
2	Male	2.18	0.338456
3	Worker	2.535	0.403978
3	Worker	2.363	0.373464
3	Worker	2.571	0.410102
3	Worker	2.392	0.378761
3	Worker	2.657	0.424392
3	Worker	2.58	0.41162
3	Worker	2.448	0.388811
3	Worker	2.503	0.398461
3	Worker	2.358	0.372544
3	Worker	2.483	0.394977
3	Worker	2.355	0.371991
3	Worker	2.301	0.361917
3	Worker	2.265	0.355068
3	Worker	2.515	0.400538
3	Worker	2.422	0.384174
3	Worker	2.401	0.380392
3	Worker	2.224	0.347135
3	Worker	2.639	0.421439
3	Worker	2.361	0.373096
3	Worker	2.428	0.385249
3	Worker	2.564	0.408918
3	Worker	2.527	0.402605
3	Worker	2.506	0.398981
3	Worker	2.286	0.359076
3	Worker	2.502	0.398287
3	Worker	2.312	0.363988
3	Worker	2.359	0.372728
3	Worker	2.618	0.41797
3	Worker	2.433	0.386142
3	Worker	2.526	0.402433
3	Worker	2.452	0.38952
3	Worker	2.571	0.410102
3	Worker	2.213	0.344981
3	Worker	2.347	0.370513
3	Worker	2.464	0.391641
3	Worker	2.395	0.379306
3	Worker	2.607	0.416141
3	Worker	2.242	0.350636
3	Worker	2.09	0.320146
3	Worker	2.62	0.418301
3	Worker	2.447	0.388634
3	Worker	2.526	0.402433
3	Worker	2.414	0.382737
3	Worker	2.298	0.36135
3	Worker	2.422	0.384174
3	Worker	2.406	0.381296
3	Worker	2.264	0.354876
3	Worker	2.446	0.388456
3	Worker	2.443	0.387923
3	Worker	2.424	0.384533
3	Worker	2.348	0.370698
3	Worker	2.488	0.39585
3	Worker	2.39	0.378398
3	Worker	2.46	0.390935
3	Worker	2.299	0.361539
3	Worker	2.175	0.337459
3	Worker	2.186	0.33965
3	Worker	2.424	0.384533
3	Worker	2.572	0.410271
3	Worker	2.363	0.373464
3	Worker	2.487	0.395676
3	Worker	2.465	0.391817
3	Worker	2.039	0.309417
3	Worker	2.58	0.41162
3	Worker	2.483	0.394977
3	Worker	2.438	0.387034
3	Worker	2.269	0.355834
3	Worker	2.519	0.401228
3	Worker	2.457	0.390405
3	Worker	2.572	0.410271
3	Worker	2.599	0.414806
3	Worker	2.411	0.382197
3	Worker	2.419	0.383636
3	Worker	2.46	0.390935
3	Worker	2.425	0.384712
3	Worker	2.1	0.322219
3	Worker	2.368	0.374382
3	Worker	2.436	0.386677
3	Worker	2.171	0.33666
3	Worker	2.294	0.360593
3	Worker	2.563	0.408749
3	Worker	2.35	0.371068
3	Worker	2.348	0.370698
3	Worker	2.386	0.37767
3	Worker	2.476	0.393751
3	Worker	2.438	0.387034
3	Worker	2.375	0.375664
3	Worker	2.425	0.384712
3	Worker	2.392	0.378761
3	Worker	2.457	0.390405
3	Worker	2.512	0.40002
3	Worker	2.371	0.374932
3	Worker	2.252	0.352568
3	Worker	2.544	0.405517
3	Worker	2.575	0.410777
3	Worker	2.372	0.375115
3	Worker	2.324	0.366236
3	Worker	2.531	0.403292
3	Worker	2.385	0.377488
3	Worker	2.513	0.400192
3	Worker	2.508	0.399328
3	Worker	2.446	0.388456
3	Worker	2.515	0.400538
3	Worker	2.48	0.394452
3	Worker	2.47	0.392697
3	Worker	2.449	0.388989
3	Worker	2.442	0.387746
3	Worker	2.338	0.368845
3	Worker	2.259	0.353916
3	Worker	2.412	0.382377
3	Worker	2.682	0.428459
3	Worker	2.283	0.358506
3	Worker	2.295	0.360783
3	Worker	2.583	0.412124
3	Worker	2.36	0.372912
3	Worker	2.482	0.394802
3	Worker	2.563	0.408749
3	Worker	2.562	0.408579

## Sheet: Figure 6
Comparing 6 body parts sizes										LOG	LOG	LOG	LOG	LOG	LOG
			Head width	Thorax width	Forewing length	Metasomal tergite 1	Metasomal tergite 2	Metasomal tergite 3		Head width	Thorax width	Forewing length	Metasomal tergite 1	Metasomal tergite 2	Metasomal tergite 3
Nest	Caste	sample #	mm	mm	cm	width, mm	width, mm	width, mm		mm	mm	cm	width, mm	width, mm	width, mm
1	worker	1	7.46667	6.88333	2.83	7.87	8.45	7.78		0.873127	0.837799	0.451786	0.895975	0.926857	0.89098
1	worker	2	7.33667	7.10333	2.8	7.13	7.88	7.32		0.865499	0.851462	0.447158	0.85309	0.896526	0.864511
1	worker	3	7.76667	7.08333	2.62	7.92	8.79	8.12		0.890235	0.850238	0.418301	0.898725	0.943989	0.909556
1	worker	4	7.31667	7.05333	2.69	7.24	7.72	7.28		0.864313	0.848394	0.429752	0.859739	0.887617	0.862131
1	worker	5	7.48	6.86667	2.7	7.48	8.22	7.34		0.873902	0.836746	0.431364	0.873902	0.914872	0.865696
1	worker	6	7.78333	6.79333	2.77	7.94	8.62	8.03		0.891166	0.832083	0.44248	0.899821	0.935507	0.904716
1	worker	7	7.25	6.68	2.65	7.34	8.41	7.58		0.860338	0.824776	0.423246	0.865696	0.924796	0.879669
1	worker	8	7.48333	6.87333	2.72	7.52	8.29	7.86		0.874095	0.837167	0.434569	0.876218	0.918555	0.895423
1	worker	9	7.43	6.43667	2.63	7.52	8.24	7.72		0.870989	0.808661	0.419956	0.876218	0.915927	0.887617
1	worker	10	6.86333	6.4	2.5	7.16	7.85	7.42		0.836535	0.80618	0.39794	0.854913	0.89487	0.870404
1	worker	11	7.57667	7.38333	2.91	8.05	8.85	8.24		0.879478	0.868252	0.463893	0.905796	0.946943	0.915927
1	worker	12	7.36333	6.8	2.74	7.37	8.23	7.54		0.867074	0.832509	0.437751	0.867467	0.9154	0.877371
1	worker	13	7.59333	6.85333	2.76	8.05	8.71	7.95		0.880432	0.835902	0.440909	0.905796	0.940018	0.900367
1	worker	14	7.46667	7.46667	2.88	7.92	8.85	8.33		0.873127	0.873127	0.459392	0.898725	0.946943	0.920645
1	worker	15	7.26	7.12333	2.79	7.84	8.66	8.07		0.860937	0.852683	0.445604	0.894316	0.937518	0.906874
1	worker	16	7.25667	6.57333	2.55	7.2	7.84	6.97		0.860737	0.817786	0.40654	0.857332	0.894316	0.843233
1	worker	17	7.32	7.19	2.71	7.64	8.42	7.76		0.864511	0.856729	0.432969	0.883093	0.925312	0.889862
1	worker	18	6.70667	6.4	2.55	7.13	8.03	7.16		0.826507	0.80618	0.40654	0.85309	0.904716	0.854913
1	worker	19	7.26333	6.99333	2.65	7.42	8.02	7.6		0.861136	0.844684	0.423246	0.870404	0.904174	0.880814
1	worker	20	7.66	6.73	2.71	7.58	8.26	7.7		0.884229	0.828015	0.432969	0.879669	0.91698	0.886491
1	worker	21	7.92333	7.58667	2.88	7.82	8.65	8.05		0.898908	0.880051	0.459392	0.893207	0.937016	0.905796
1	worker	22	7.47667	7.10667	2.76	7.32	8.37	7.43		0.873708	0.851666	0.440909	0.864511	0.922725	0.870989
1	worker	23	7.57333	7.22667	2.75	7.55	8.32	7.61		0.879287	0.858938	0.439333	0.877947	0.920123	0.881385
1	worker	24	7.65667	7.34667	2.83	7.61	8.56	8.02		0.88404	0.86609	0.451786	0.881385	0.932474	0.904174
1	worker	25	7.47333	7.31333	2.78	7.79	8.4	7.87		0.873514	0.864115	0.444045	0.891537	0.924279	0.895975
1	worker	26	7.35667	6.71	2.64	7.35	8.27	7.41		0.866681	0.826723	0.421604	0.866287	0.917506	0.869818
1	worker	27	7.41333	7.06667	2.68	7.52	8.32	7.52		0.870014	0.849215	0.428135	0.876218	0.920123	0.876218
1	worker	28	7.17667	6.46667	2.54	7.2	7.86	7.29		0.855923	0.81068	0.404834	0.857332	0.895423	0.862728
1	worker	29	7.13667	6.64667	2.57	7.24	8.09	7.52		0.853495	0.822604	0.409933	0.859739	0.907949	0.876218
1	worker	30	7.29333	6.87	2.65	7.5	8.4	7.91		0.862926	0.836957	0.423246	0.875061	0.924279	0.898176
1	worker	31	7.66667	7.34	2.71	7.77	8.77	7.96		0.884607	0.865696	0.432969	0.890421	0.943	0.900913
1	worker	32	7.14	6.34667	2.51	6.99	7.73	7.18		0.853698	0.802546	0.399674	0.844477	0.888179	0.856124
1	worker	33	7.61333	6.52333	2.73	7.33	8.41	7.54		0.881575	0.81447	0.436163	0.865104	0.924796	0.877371
1	worker	34	7.46	7.03	2.74	7.54	8.52	8.04		0.872739	0.846955	0.437751	0.877371	0.93044	0.905256
1	worker	35	7.68	7.08333	2.74	7.6	8.48	7.6		0.885361	0.850238	0.437751	0.880814	0.928396	0.880814
1	worker	36	7.48667	7.04667	2.64	7.38	8.1	7.66		0.874288	0.847984	0.421604	0.868056	0.908485	0.884229
1	worker	37	7.35333	6.83	2.64	7.38	8.02	7.4		0.866484	0.834421	0.421604	0.868056	0.904174	0.869232
1	worker	38	5.98333	5.43	2.27	6.5	7.16	6.44		0.776943	0.7348	0.356026	0.812913	0.854913	0.808886
1	worker	39	6.15667	5.93	2.39	7.02	7.64	7.1		0.789346	0.773055	0.378398	0.846337	0.883093	0.851258
1	worker	40	7.80667	7.16	2.82	7.8	8.5	7.76		0.892466	0.854913	0.450249	0.892095	0.929419	0.889862
1	worker	41	6.86667	6.01333	2.49	7.06	8.04	7.34		0.836746	0.779115	0.396199	0.848805	0.905256	0.865696
1	worker	42	7.44667	6.53333	2.71	7.6	8.32	7.64		0.871962	0.815135	0.432969	0.880814	0.920123	0.883093
1	worker	43	6.59	5.82333	2.39	7	7.54	6.89		0.818885	0.765172	0.378398	0.845098	0.877371	0.838219
1	worker	44	6.31667	5.74667	2.34	7	7.6	7.02		0.800488	0.759416	0.369216	0.845098	0.880814	0.846337
1	worker	45	6.83667	6.33333	2.56	7.12	7.42	6.92		0.834844	0.801632	0.40824	0.85248	0.870404	0.840106
1	worker	46	7.41667	6.65667	2.77	7.58	8.12	7.42		0.870209	0.823257	0.44248	0.879669	0.909556	0.870404
1	worker	47	7.75667	6.98	2.92	8.14	9.02	8.1		0.889675	0.843855	0.465383	0.910624	0.955207	0.908485
1	worker	48	6.72333	5.77333	2.36	6.88	7.4	6.68		0.827585	0.761427	0.372912	0.837588	0.869232	0.824776
1	worker	49	7.30333	6.50667	2.64	7.54	8.12	7.44		0.863521	0.813359	0.421604	0.877371	0.909556	0.871573
1	worker	50	7.74667	7.34333	2.84	7.8	8.4	8		0.889115	0.865893	0.453318	0.892095	0.924279	0.90309
1	worker	51	7.02667	5.98667	2.5	6.92	7.64	7.06		0.846749	0.777185	0.39794	0.840106	0.883093	0.848805
1	worker	52	7.3	6.70667	2.62	7.28	7.92	7.2		0.863323	0.826507	0.418301	0.862131	0.898725	0.857332
1	worker	53	6.90667	5.83667	2.4	7.14	7.74	7.14		0.839268	0.766165	0.380211	0.853698	0.888741	0.853698
1	worker	54	7.70333	7.43	2.82	7.8	8.38	7.86		0.886679	0.870989	0.450249	0.892095	0.923244	0.895423
1	worker	55	7.03	6.53	2.45	7.12	7.66	7.24		0.846955	0.814913	0.389166	0.85248	0.884229	0.859739
1	worker	56	7.74667	6.94	2.87	8.04	8.62	7.84		0.889115	0.841359	0.457882	0.905256	0.935507	0.894316
1	worker	57	6.34667	5.46	2.19	6.6	7.18	6.54		0.802546	0.737193	0.340444	0.819544	0.856124	0.815578
1	worker	58	6.71	5.78667	2.34	6.78	7.22	6.38		0.826723	0.762428	0.369216	0.83123	0.858537	0.804821
1	worker	59	6.06333	5.46667	2.79	6.68	7.46	6.62		0.782711	0.737723	0.445604	0.824776	0.872739	0.820858
1	worker	60	7.64333	7.01333	2.66	7.98	8.62	7.88		0.883283	0.845924	0.424882	0.902003	0.935507	0.896526
1	worker	61	6.45333	5.92	2.81	6.92	7.76	7.04		0.809784	0.772322	0.448706	0.840106	0.889862	0.847573
1	worker	62	7.66333	6.80667	2.71	7.76	8.78	8.12		0.884418	0.832934	0.432969	0.889862	0.943495	0.909556
1	worker	63	7.26667	6.43667	2.31	7.48	8.3	7.68		0.861335	0.808661	0.363612	0.873902	0.919078	0.885361
1	worker	64	7.73667	6.72333	2.77	8.02	8.66	7.7		0.888554	0.827585	0.44248	0.904174	0.937518	0.886491
1	worker	65	7.61	6.43333	2.5	7.56	8.32	7.8		0.881385	0.808436	0.39794	0.878522	0.920123	0.892095
1	worker	66	6.69	5.91	2.7	6.68	7.26	6.64		0.825426	0.771587	0.431364	0.824776	0.860937	0.822168
1	worker	67	7.61	7.26333	2.83	7.6	8.34	7.54		0.881385	0.861136	0.451786	0.880814	0.921166	0.877371
1	worker	68	7.08667	6.45667	2.61	7.2	7.86	7.18		0.850442	0.810008	0.416641	0.857332	0.895423	0.856124
1	worker	69	7.51	6.47333	2.24	7.76	8.44	8.04		0.87564	0.811128	0.350248	0.889862	0.926342	0.905256
1	worker	70	7.68667	6.70667	2.48	7.86	8.42	7.86		0.885738	0.826507	0.394452	0.895423	0.925312	0.895423
1	worker	71	7.27	6.47667	2.51	7.4	8.3	7.66		0.861534	0.811352	0.399674	0.869232	0.919078	0.884229
1	worker	72	6.13	5.38667	2.58	6.48	7.04	6.34		0.78746	0.73132	0.41162	0.811575	0.847573	0.802089
1	worker	73	6.91	6.19333	2.28	7.04	7.66	7.16		0.839478	0.791924	0.357935	0.847573	0.884229	0.854913
1	worker	74	6.89	6.13	2.84	7.14	7.68	7.26		0.838219	0.78746	0.453318	0.853698	0.885361	0.860937
1	worker	75	6.87667	6.07333	2.75	7.52	8.06	7.4		0.837378	0.783427	0.439333	0.876218	0.906335	0.869232
1	worker	76	6.25333	5.31667	2.78	6.7	7.26	6.76		0.796112	0.725639	0.444045	0.826075	0.860937	0.829947
1	worker	77	7.77667	6.75333	2.5	7.98	8.74	7.94		0.890793	0.829518	0.39794	0.902003	0.941511	0.899821
1	worker	78	7.26667	6.86	2.4	7.9	8.64	8.12		0.861335	0.836324	0.380211	0.897627	0.936514	0.909556
1	worker	79	7.65333	7.19667	2.52	7.82	8.48	7.72		0.883851	0.857131	0.401401	0.893207	0.928396	0.887617
1	worker	80	7.42667	6.11667	2.59	6.88	7.48	7.12		0.870794	0.786515	0.4133	0.837588	0.873902	0.85248
1	worker	81	6.75	5.76333	2.77	6.62	7.28	6.84		0.829304	0.760674	0.44248	0.820858	0.862131	0.835056
1	worker	82	7.07333	6.26667	2.2	7.18	7.9	7.18		0.849624	0.797037	0.342423	0.856124	0.897627	0.856124
1	worker	83	7.35667	6.71667	2.56	7.46	8.06	7.36		0.866681	0.827154	0.40824	0.872739	0.906335	0.866878
1	worker	84	7.53667	7.23	2.77	7.76	8.32	7.48		0.877179	0.859138	0.44248	0.889862	0.920123	0.873902
1	worker	85	6.01333	4.89333	2.2	6.38	6.74	6.18		0.779115	0.689605	0.342423	0.804821	0.82866	0.790988
1	worker	86	7.00333	5.94	2.56	7.2	7.76	7.14		0.845305	0.773786	0.40824	0.857332	0.889862	0.853698
1	worker	87	7.77333	6.55333	2.77	7.76	8.68	8.22		0.890607	0.816462	0.44248	0.889862	0.93852	0.914872
1	worker	88	7.40667	7.22667	2.79	7.68	8.52	7.74		0.869623	0.858938	0.445604	0.885361	0.93044	0.888741
1	worker	89	7.33667	6.65667	2.62	7.34	8.04	7.16		0.865499	0.823257	0.418301	0.865696	0.905256	0.854913
1	worker	90	7.32333	6.08667	2.66	7.56	8.32	7.36		0.864709	0.78438	0.424882	0.878522	0.920123	0.866878
1	worker	91	7.47	6.48333	2.68	7.72	8.72	8.14		0.873321	0.811798	0.428135	0.887617	0.940516	0.910624
1	worker	92	7.34	6.41	2.63	7.62	8.28	7.54		0.865696	0.806858	0.419956	0.881955	0.91803	0.877371
1	worker	93	7.43667	6.48	2.74	7.54	8.36	7.34		0.871378	0.811575	0.437751	0.877371	0.922206	0.865696
1	worker	94	7.71667	6.26333	2.64	7.32	8.14	7.42		0.88743	0.796806	0.421604	0.864511	0.910624	0.870404
1	worker	95	7.51	6.20333	2.75	7.78	8.42	7.62		0.87564	0.792625	0.439333	0.89098	0.925312	0.881955
1	worker	96	7.33	6.35333	2.65	7.26	8.24	7.14		0.865104	0.803002	0.423246	0.860937	0.915927	0.853698
1	worker	97	7.42667	6.40333	2.69	7.32	8.08	7.26		0.870794	0.806406	0.429752	0.864511	0.907411	0.860937
1	worker	98	7.44667	6.74	2.78	7.76	8.42	7.74		0.871962	0.82866	0.444045	0.889862	0.925312	0.888741
1	worker	99	6.75	5.99333	2.45	7.12	7.66	6.78		0.829304	0.777668	0.389166	0.85248	0.884229	0.83123
1	worker	100	7.3	6.15333	2.72	7.86	8.52	7.58		0.863323	0.78911	0.434569	0.895423	0.93044	0.879669
2	gyne	G6	8.52667	8.255	3.06	9.24	10.1	9.38		0.930779	0.916717	0.485721	0.965672	1.00432	0.972203
2	gyne	G8	8.56333	8.24	3.1	8.67	9.78	9.37		0.932643	0.915927	0.491362	0.938019	0.990339	0.97174
2	gyne	G5	8.39667	8.15	.	9.21	10.08	9.49		0.924107	0.911158		0.96426	1.00346	0.977266
2	gyne	G31	8.34667	8.14	.	9.02	9.77	9.05		0.921513	0.910624		0.955207	0.989895	0.956649
2	gyne	G3	8.49667	8.15	.	8.95	10.08	9.36		0.929249	0.911158		0.951823	1.00346	0.971276
2	gyne	G13	8.33333	8.155	3.11	9.41	10.19	9.34		0.920819	0.911424	0.49276	0.97359	1.00817	0.970347
2	gyne	G1	8.31333	8.07	2.74	8.7	9.6	9.18		0.919775	0.906874	0.437751	0.939519	0.982271	0.962843
2	gyne	G2	8.48667	8.01	2.77	9.14	9.89	9.14		0.928737	0.903633	0.44248	0.960946	0.995196	0.960946
2	gyne	G4	8.34667	8.015	.	8.75	9.9	9.66		0.921513	0.903904		0.942008	0.995635	0.984977
2	gyne	G15	8.36333	7.82	3.09	8.5	9.99	9.02		0.922379	0.893207	0.489958	0.929419	0.999565	0.955207
2	gyne	G28	8.19333	7.795	3.14	8.09	9.18	9.08		0.913461	0.891816	0.49693	0.907949	0.962843	0.958086
2	gyne	G27	8.27667	7.79	3.09	8.79	9.7	9.11		0.917855	0.891537	0.489958	0.943989	0.986772	0.959518
2	gyne	G10	8.31667	7.74	3.09	8.3	9.47	9.32		0.919949	0.888741	0.489958	0.919078	0.97635	0.969416
2	gyne	G21	8.43667	7.745	3.18	8.74	9.92	9.4		0.926171	0.889021	0.502427	0.941511	0.996512	0.973128
2	gyne	G16	8.39667	7.74	3.11	9.46	10.06	9.62		0.924107	0.888741	0.49276	0.975891	1.0026	0.983175
2	gyne	G29	8.33	7.58	3.08	.	.	.		0.920645	0.879669	0.488551
2	gyne	G20	8.37667	7.55	3.09	8.79	10.19	9.45		0.923071	0.877947	0.489958	0.943989	1.00817	0.975432
2	gyne	G17	8.24667	7.56	3.18	9.01	9.79	9.26		0.916278	0.878522	0.502427	0.954725	0.990783	0.966611
2	gyne	G7	8.19333	7.535	3	9.03	9.33	8.99		0.913461	0.877083	0.477121	0.955688	0.969882	0.95376
2	gyne	G9	8.47667	7.545	3.09	8.85	9.63	9.49		0.928225	0.877659	0.489958	0.946943	0.983626	0.977266
2	gyne	G19	8.38333	7.53	3.01	8.85	9.73	9.37		0.923417	0.876795	0.478566	0.946943	0.988113	0.97174
2	gyne	G11	8.02333	7.45	2.98	8.65	9.96	9.2		0.904355	0.872156	0.474216	0.937016	0.998259	0.963788
2	gyne	G18	8.15333	7.385	3.05	8.89	10.17	9.32		0.911335	0.86835	0.4843	0.948902	1.00732	0.969416
2	gyne	G14	8.27667	7.37	3.03	8.51	9.55	9.1		0.917855	0.867467	0.481443	0.92993	0.980003	0.959041
2	gyne	G24	8.36	7.355	3.12	8.65	10.21	9.32		0.922206	0.866583	0.494155	0.937016	1.00903	0.969416
2	gyne	G26	8.41333	7.34	3.14	8.44	9.81	9.54		0.924968	0.865696	0.49693	0.926342	0.991669	0.979548
2	gyne	G22	8.04333	7.325	3.1	8.44	9.86	9.33		0.905436	0.864808	0.491362	0.926342	0.993877	0.969882
2	gyne	G12	8.11333	7.21	2.95	8.26	9.43	9.22		0.909199	0.857935	0.469822	0.91698	0.974512	0.964731
2	gyne	G23	7.97	7.205	3.03	8.23	9.31	8.95		0.901458	0.857634	0.481443	0.9154	0.96895	0.951823
2	gyne	G25	8.20333	7.13	3.05	8.03	9.53	8.97		0.91399	0.85309	0.4843	0.904716	0.979093	0.952792
2	gyne	G30	8.22667	7.105	3.09	8.23	9.34	9.1		0.915224	0.851564	0.489958	0.9154	0.970347	0.959041
2	gyne	W82	8.37	7.28333	3.19	8.96	9.97	8.98		0.922725	0.86233	0.503791	0.952308	0.998695	0.953276
2	gyne	W42	8.33	7.41667	3.15	8.76	9.43	8.8		0.920645	0.870209	0.498311	0.942504	0.974512	0.944483
2	gyne	W21	8.28667	7.25667	3.05	8.79	9.84	9.01		0.91838	0.860737	0.4843	0.943989	0.992995	0.954725
2	gyne	W81	8.23	7.45667	3.21	8.62	9.65	8.78		0.9154	0.872545	0.506505	0.935507	0.984527	0.943495
2	gyne	W41	8.16667	7.32333	3.05	8.47	9.21	7.76		0.912045	0.864709	0.4843	0.927883	0.96426	0.889862
2	gyne	W20	8.16333	7.36667	3.13	8.75	10.03	9.48		0.911868	0.867271	0.495544	0.942008	1.0013	0.976808
2	gyne	W51	8.14667	7.09	3.05	8.8	9.78	9		0.91098	0.850646	0.4843	0.944483	0.990339	0.954243
2	gyne	W35	8.13	6.93667	3.19	9.13	9.92	9.65		0.910091	0.841151	0.503791	0.960471	0.996512	0.984527
2	gyne	W40	8.13	7.33	3.1	8.73	9.83	8.81		0.910091	0.865104	0.491362	0.941014	0.992554	0.944976
2	gyne	W80	8.10667	7.11333	3.2	8.76	9.77	9.27		0.908842	0.852073	0.50515	0.942504	0.989895	0.96708
2	gyne	W69	8.08	7.17	3.09	8.51	9.54	8.8		0.907411	0.855519	0.489958	0.92993	0.979548	0.944483
2	gyne	W11	8.05667	7.03	3.04	8.19	9.39	8.74		0.906155	0.846955	0.482874	0.913284	0.972666	0.941511
2	gyne	W46	8.05667	7.17	3.04	8.6	9.31	8.5		0.906155	0.855519	0.482874	0.934498	0.96895	0.929419
2	gyne	W83	8.11667	7.63333	3.16	8.52	9.6	8.76		0.909378	0.882714	0.499687	0.93044	0.982271	0.942504
2	worker	W43	7.98	6.93333	2.9	7.98	8.73	8.18		0.902003	0.840942	0.462398	0.902003	0.941014	0.912753
2	worker	W39	7.93667	6.93	2.89	8.22	9.13	8.45		0.899638	0.840733	0.460898	0.914872	0.960471	0.926857
2	worker	W72	7.93333	6.84	2.9	8.06	8.49	7.93		0.899456	0.835056	0.462398	0.906335	0.928908	0.899273
2	worker	W27	7.88	6.81	2.81	8.1	9.12	8.37		0.896526	0.833147	0.448706	0.908485	0.959995	0.922725
2	worker	W61	7.87667	6.83333	2.85	7.84	8.68	7.94		0.896342	0.834633	0.454845	0.894316	0.93852	0.899821
2	worker	W23	7.83	6.59667	2.84	7.69	8.89	8.29		0.893762	0.819325	0.453318	0.885926	0.948902	0.918555
2	worker	W37	7.81333	7.08	2.91	8.19	9.04	8.23		0.892836	0.850033	0.463893	0.913284	0.956168	0.9154
2	worker	W4	7.81	6.86333	2.79	7.56	8.53	8.1		0.892651	0.836535	0.445604	0.878522	0.930949	0.908485
2	worker	W1	7.80667	7.07333	2.72	7.61	8.49	8.12		0.892466	0.849624	0.434569	0.881385	0.928908	0.909556
2	worker	W63	7.79	6.87667	2.8	8.18	9.01	8.16		0.891537	0.837378	0.447158	0.912753	0.954725	0.91169
2	worker	W34	7.77	6.43333	2.88	7.98	8.83	8.01		0.890421	0.808436	0.459392	0.902003	0.945961	0.903633
2	worker	W3	7.75667	6.88333	2.77	7.4	8.7	8.07		0.889675	0.837799	0.44248	0.869232	0.939519	0.906874
2	worker	W36	7.72	6.66	2.87	8.03	8.93	8.3		0.887617	0.823474	0.457882	0.904716	0.950851	0.919078
2	worker	W64	7.69667	6.96667	2.75	7.71	8.43	8.02		0.886303	0.843025	0.439333	0.887054	0.925828	0.904174
2	worker	W5	7.67667	6.91	2.72	7.45	8.49	7.73		0.885173	0.839478	0.434569	0.872156	0.928908	0.888179
2	worker	W75	7.67333	6.78333	2.79	8	9.04	8.42		0.884984	0.831443	0.445604	0.90309	0.956168	0.925312
2	worker	W45	7.63667	6.39333	2.76	7.99	8.69	8.33		0.882904	0.805727	0.440909	0.902547	0.93902	0.920645
2	worker	W30	7.63333	6.33	2.72	.	.	.		0.882714	0.801404	0.434569
2	worker	W17	7.61667	6.48	2.8	8.01	9.05	8.5		0.881765	0.811575	0.447158	0.903633	0.956649	0.929419
2	worker	W25	7.57667	6.51333	2.69	7.59	8.44	7.81		0.879478	0.813803	0.429752	0.880242	0.926342	0.892651
2	worker	W73	7.57	6.43667	2.77	7.91	8.6	8.11		0.879096	0.808661	0.44248	0.898176	0.934498	0.909021
2	worker	W70	7.56	6.37333	2.75	8.05	8.87	8.11		0.878522	0.804367	0.439333	0.905796	0.947924	0.909021
2	worker	W16	7.55667	6.44667	2.71	8.01	8.56	7.85		0.87833	0.809335	0.432969	0.903633	0.932474	0.89487
2	worker	W28	7.55667	6.66	2.73	.	.	.		0.87833	0.823474	0.436163
2	worker	W66	7.55667	6.36	2.65	7.73	8.54	7.86		0.87833	0.803457	0.423246	0.888179	0.931458	0.895423
2	worker	W56	7.55	6.38333	2.75	7.85	8.81	8		0.877947	0.805048	0.439333	0.89487	0.944976	0.90309
2	worker	W24	7.54333	6.72667	2.67	7.71	8.65	8		0.877563	0.8278	0.426511	0.887054	0.937016	0.90309
2	worker	W93	7.53333	6.23333	2.82	7.61	8.46	7.44		0.876987	0.79472	0.450249	0.881385	0.92737	0.871573
2	worker	W100	7.50667	6.47667	2.76	7.76	8.52	7.88		0.875447	0.811352	0.440909	0.889862	0.93044	0.896526
2	worker	W94	7.50333	6.34667	2.76	7.87	8.54	7.62		0.875254	0.802546	0.440909	0.895975	0.931458	0.881955
2	worker	W15	7.48333	6.83667	2.64	7.24	8.49	7.78		0.874095	0.834844	0.421604	0.859739	0.928908	0.89098
2	worker	W32	7.48333	6.62333	2.72	7.87	8.73	8.02		0.874095	0.821077	0.434569	0.895975	0.941014	0.904174
2	worker	W76	7.43333	6.62333	2.77	7.66	8.47	7.46		0.871184	0.821077	0.44248	0.884229	0.927883	0.872739
2	worker	W71	7.42667	6.42	2.67	7.8	8.3	7.54		0.870794	0.807535	0.426511	0.892095	0.919078	0.877371
2	worker	W74	7.42667	6.54667	2.74	7.83	8.55	8.31		0.870794	0.81602	0.437751	0.893762	0.931966	0.919601
2	worker	W55	7.41	6.45333	2.66	7.99	8.71	7.9		0.869818	0.809784	0.424882	0.902547	0.940018	0.897627
2	worker	W48	7.40667	6.46333	2.73	7.53	8.63	8.03		0.869623	0.810457	0.436163	0.876795	0.936011	0.904716
2	worker	W33	7.38	6.46	2.66	7.11	8.44	7.75		0.868056	0.810233	0.424882	0.85187	0.926342	0.889302
2	worker	W12	7.36	6.23	2.61	7.14	8.34	7.98		0.866878	0.794488	0.416641	0.853698	0.921166	0.902003
2	worker	W59	7.35	6.20667	2.57	7.42	8.25	7.48		0.866287	0.792858	0.409933	0.870404	0.916454	0.873902
2	worker	W67	7.32667	6.34667	2.65	7.4	8.57	7.55		0.864906	0.802546	0.423246	0.869232	0.932981	0.877947
2	worker	W9	7.32333	6.41333	2.65	7.85	8.67	8.24		0.864709	0.807084	0.423246	0.89487	0.938019	0.915927
2	worker	W6	7.32	6.32	2.57	7.46	8.54	7.87		0.864511	0.800717	0.409933	0.872739	0.931458	0.895975
2	worker	W96	7.26	6.05667	.	7.92	8.88	8.34		0.860937	0.782234		0.898725	0.948413	0.921166
2	worker	W2	7.25333	6.50667	2.54	7.09	7.93	7.21		0.860538	0.813359	0.404834	0.850646	0.899273	0.857935
2	worker	W65	7.23333	6.01667	2.54	7.1	7.94	7.52		0.859338	0.779356	0.404834	0.851258	0.899821	0.876218
2	worker	W10	7.22	6.18667	2.52	7.16	8.21	7.58		0.858537	0.791457	0.401401	0.854913	0.914343	0.879669
2	worker	W29	7.21667	6.17	2.6	.	.	.		0.858337	0.790285	0.414973
2	worker	W38	7.21667	6.31667	2.61	7.66	8.48	7.74		0.858337	0.800488	0.416641	0.884229	0.928396	0.888741
2	worker	W47	7.16333	6.01333	2.6	7.51	8.58	7.75		0.855115	0.779115	0.414973	0.87564	0.933487	0.889302
2	worker	W84	7.14333	5.95	2.66	7.4	8.15	7.77		0.853901	0.774517	0.424882	0.869232	0.911158	0.890421
2	worker	W86	7.10667	5.90667	2.61	7.64	8.34	7.72		0.851666	0.771342	0.416641	0.883093	0.921166	0.887617
2	worker	W95	7.08333	5.99333	2.66	7.3	8.16	7.35		0.850238	0.777668	0.424882	0.863323	0.91169	0.866287
2	worker	W13	7.07333	6.03333	2.59	7.23	7.98	7.61		0.849624	0.780557	0.4133	0.859138	0.902003	0.881385
2	worker	W7	7.03333	5.89333	2.57	6.9	8.29	7.46		0.847161	0.770361	0.409933	0.838849	0.918555	0.872739
2	worker	W8	7.01	6.08	2.44	6.99	8	7.51		0.845718	0.783904	0.38739	0.844477	0.90309	0.87564
2	worker	W60	6.97	5.5	2.4	6.67	7.37	6.86		0.843233	0.740363	0.380211	0.824126	0.867467	0.836324
2	worker	W99	6.96333	5.77	2.64	7.69	8.33	7.78		0.842817	0.761176	0.421604	0.885926	0.920645	0.89098
2	worker	W22	6.96	5.7	2.54	7.05	7.78	7.26		0.842609	0.755875	0.404834	0.848189	0.89098	0.860937
2	worker	W58	6.95	6.07667	2.39	6.69	7.7	6.83		0.841985	0.783665	0.378398	0.825426	0.886491	0.834421
2	worker	W85	6.95	6.24333	2.61	7.49	8.38	7.66		0.841985	0.795417	0.416641	0.874482	0.923244	0.884229
2	worker	W98	6.93667	5.97	2.72	7.5	7.91	7.41		0.841151	0.775974	0.434569	0.875061	0.898176	0.869818
2	worker	W31	6.93333	5.83333	2.46	7.17	8.11	6.82		0.840942	0.765917	0.390935	0.855519	0.909021	0.833784
2	worker	W50	6.93	5.72667	2.53	7.44	8.92	7.82		0.840733	0.757902	0.403121	0.871573	0.950365	0.893207
2	worker	W44	6.92	5.85667	2.53	6.95	7.8	7.08		0.840106	0.767651	0.403121	0.841985	0.892095	0.850033
2	worker	W53	6.91333	5.09333	2.54	6.68	7.55	6.97		0.839687	0.707002	0.404834	0.824776	0.877947	0.843233
2	worker	W89	6.85	5.77	2.58	7.13	7.51	7.01		0.835691	0.761176	0.41162	0.85309	0.87564	0.845718
2	worker	W68	6.897	5.75333	2.47	6.92	8.04	7.29		0.83866	0.75992	0.392697	0.840106	0.905256	0.862728
2	worker	W18	6.82333	5.62	2.44	6.59	7.42	6.76		0.833997	0.749736	0.38739	0.818885	0.870404	0.829947
2	worker	W62	6.81667	5.75667	2.45	6.62	7.37	6.88		0.833572	0.760171	0.389166	0.820858	0.867467	0.837588
2	worker	W14	6.81333	5.52333	2.37	7	7.69	7.23		0.83336	0.742201	0.374748	0.845098	0.885926	0.859138
2	worker	W79	6.77333	6.09667	2.48	7.28	7.99	7.37		0.830802	0.785092	0.394452	0.862131	0.902547	0.867467
2	worker	W49	6.71667	5.56333	2.39	6.63	7.41	7.02		0.827154	0.745335	0.378398	0.821514	0.869818	0.846337
2	worker	W78	6.66667	5.65667	2.42	7.2	7.91	7.27		0.823909	0.752561	0.383815	0.857332	0.898176	0.861534
2	worker	W57	6.63	5.15333	2.32	6.58	7.51	7.14		0.821514	0.712088	0.365488	0.818226	0.87564	0.853698
2	worker	W87	6.63	5.45667	2.43	6.86	7.35	6.57		0.821514	0.736927	0.385606	0.836324	0.866287	0.817565
2	worker	W19	6.57333	5.52	2.53	7.25	8.13	7.72		0.817786	0.741939	0.403121	0.860338	0.910091	0.887617
2	worker	W77	6.55	5.50333	2.6	6.76	7.26	6.75		0.816241	0.740626	0.414973	0.829947	0.860937	0.829304
2	worker	W26	6.53667	5.22333	2.34	6.62	7.1	6.54		0.815356	0.717948	0.369216	0.820858	0.851258	0.815578
2	worker	W90	6.51333	5.67333	2.49	6.74	7.31	6.53		0.813803	0.753838	0.396199	0.82866	0.863917	0.814913
2	worker	W97	6.47333	5.85	2.54	7.1	8	7.54		0.811128	0.767156	0.404834	0.851258	0.90309	0.877371
2	worker	W92	6.46	5.47	2.42	6.45	7.45	6.8		0.810233	0.737987	0.383815	0.80956	0.872156	0.832509
2	worker	W54	6.42667	5.37333	2.34	6.49	7.39	6.84		0.807986	0.730244	0.369216	0.812245	0.868644	0.835056
2	worker	W52	6.39667	5.50333	2.32	6.53	7.32	6.93		0.805954	0.740626	0.365488	0.814913	0.864511	0.840733
2	worker	W88	6.38	5.39	2.33	6.34	6.88	6.55		0.804821	0.731589	0.367356	0.802089	0.837588	0.816241
2	worker	W91	6.37333	5.36667	2.28	6.59	6.96	6.47		0.804367	0.729705	0.357935	0.818885	0.842609	0.810904
2	male	6	only forewings were measured		2.57							0.409933
2	male	7			2.49							0.396199
2	male	8			2.591							0.413467
2	male	9			2.603							0.415474
2	male	10			2.437							0.386856
2	male	11			2.595							0.414137
2	male	12			2.734							0.436799
2	male	13			2.604							0.415641
2	male	14			2.821							0.450403
2	male	15			2.785							0.444825
2	male	16			2.585							0.412461
2	male	17			2.54							0.404834
2	male	18			2.73							0.436163
2	male	19			2.656							0.424228
2	male	20			2.62							0.418301
2	male	21			2.488							0.39585
2	male	22			2.631							0.420121
2	male	23			2.694							0.430398
2	male	24			2.642							0.421933
2	male	25			2.567							0.409426
2	male	26			2.558							0.407901
2	male	27			2.535							0.403978
2	male	28			2.611							0.416807
2	male	29			2.495							0.397071
2	male	30			2.589							0.413132
2	male	31			2.516							0.400711
2	male	32			2.507							0.399154
2	male	33			2.684							0.428783
2	male	34			2.638							0.421275
2	male	35			2.645							0.422426
2	male	36			2.616							0.417638
2	male	37			2.744							0.438384
2	male	38			2.591							0.413467
2	male	39			2.506							0.398981
2	male	40			2.576							0.410946
2	male	41			2.544							0.405517
2	male	42			2.729							0.436004
2	male	43			2.607							0.416141
2	male	44			2.613							0.417139
2	male	45			2.616							0.417638
2	male	46			2.455							0.390051
2	male	47			2.732							0.436481
2	male	48			2.67							0.426511
2	male	49			2.668							0.426186
2	male	50			2.569							0.409764
2	male	51			2.679							0.427973
2	male	52			2.754							0.439964
2	male	53			2.449							0.388989
2	male	54			2.549							0.40637
2	male	55			2.563							0.408749
2	male	56			2.556							0.407561
2	male	57			2.563							0.408749
2	male	58			2.734							0.436799
2	male	59			2.606							0.415974
2	male	60			2.746							0.438701
2	male	61			2.524							0.402089
2	male	62			2.63							0.419956
2	male	63			2.391							0.37858
2	male	64			2.601							0.41514
2	male	65			2.585							0.412461
2	male	66			2.709							0.432809
2	male	67			2.718							0.434249
2	male	68			2.512							0.40002
2	male	69			2.675							0.427324
2	male	70			2.625							0.419129
2	male	71			2.728							0.435844
2	male	72			2.624							0.418964
2	male	73			2.746							0.438701
2	male	74			2.642							0.421933
2	male	75			2.56							0.40824
2	male	76			2.626							0.419295
2	male	77			2.554							0.407221
2	male	78			2.58							0.41162
2	male	79			2.661							0.425045
2	male	80			2.599							0.414806
2	male	81			2.582							0.411956
2	male	82			2.58							0.41162
2	male	83			2.669							0.426349
2	male	84			2.678							0.427811
2	male	85			2.703							0.431846
2	male	86			2.681							0.428297
2	male	87			2.615							0.417472
3	worker	1	7.04	6.36	2.456	.	.	.		0.847573	0.803457	0.390228
3	worker	2	7.81	7.53	1.831	7.07	8.25	8.1		0.892651	0.876795	0.262688	0.849419	0.916454	0.908485
3	worker	3	7.49	7.44	.	.	.	.		0.874482	0.871573
3	worker	4	7.73	7.38	2.709	.	.	.		0.888179	0.868056	0.432809
3	worker	5	6.82	6.61	2.333	.	.	.		0.833784	0.820201	0.367915
3	worker	6	7.92	7.3	2.691	7.62	8.8	8.25		0.898725	0.863323	0.429914	0.881955	0.944483	0.916454
3	worker	7	7.87	7.34	2.686	7.69	8.7	8.33		0.895975	0.865696	0.429106	0.885926	0.939519	0.920645
3	worker	8	7.43	7.12	2.535	7.13	8.22	7.75		0.870989	0.85248	0.403978	0.85309	0.914872	0.889302
3	worker	9	8.1	7.53	2.822	7.88	8.89	8.43		0.908485	0.876795	0.450557	0.896526	0.948902	0.925828
3	worker	10	7.81	7.54	2.701	8.09	8.61	8.1		0.892651	0.877371	0.431525	0.907949	0.935003	0.908485
3	worker	11	7.39	7.18	2.671	7.21	8.69	7.99		0.868644	0.856124	0.426674	0.857935	0.93902	0.902547
3	worker	12	7.79	7.36	2.632	7.49	8.51	7.88		0.891537	0.866878	0.420286	0.874482	0.92993	0.896526
3	worker	13	7.39	6.63	2.455	6.65	7.72	7.3		0.868644	0.821514	0.390051	0.822822	0.887617	0.863323
3	worker	14	7.86	7.37	2.647	7.27	8.51	7.89		0.895423	0.867467	0.422754	0.861534	0.92993	0.897077
3	worker	15	7.32	6.83	2.383	6.99	8.05	7.58		0.864511	0.834421	0.377124	0.844477	0.905796	0.879669
3	worker	16	7.44	6.46	2.416	6.4	8.03	7.71		0.871573	0.810233	0.383097	0.80618	0.904716	0.887054
3	worker	17	7.03	6.57	2.419	6.88	7.98	7.41		0.846955	0.817565	0.383636	0.837588	0.902003	0.869818
3	worker	18	7.91	7.5	2.768	7.83	8.55	8.34		0.898176	0.875061	0.442166	0.893762	0.931966	0.921166
3	worker	19	7.49	7.06	2.548	7.12	8.37	8.2		0.874482	0.848805	0.406199	0.85248	0.922725	0.913814
3	worker	20	7.35	6.77	2.496	7.29	7.9	7.24		0.866287	0.830589	0.397245	0.862728	0.897627	0.859739
3	worker	21	7.3	6.95	2.497	7.14	7.67	7.37		0.863323	0.841985	0.397419	0.853698	0.884795	0.867467
3	worker	22	8.02	7.81	2.791	7.95	8.79	8.3		0.904174	0.892651	0.44576	0.900367	0.943989	0.919078
3	worker	23	7.31	6.72	2.48	6.86	8.21	7.63		0.863917	0.827369	0.394452	0.836324	0.914343	0.882525
3	worker	24	7.86	7.26	2.696	7.38	8.44	8.08		0.895423	0.860937	0.43072	0.868056	0.926342	0.907411
3	worker	25	8.26	7.81	2.831	7.77	8.96	8.38		0.91698	0.892651	0.45194	0.890421	0.952308	0.923244
3	worker	26	7.97	7.44	2.8	7.8	9.03	8.38		0.901458	0.871573	0.447158	0.892095	0.955688	0.923244
3	worker	27	7.76	7.23	2.575	7.62	8.22	8.04		0.889862	0.859138	0.410777	0.881955	0.914872	0.905256
3	worker	28	7.1	6.45	2.424	6.57	7.78	7.23		0.851258	0.80956	0.384533	0.817565	0.89098	0.859138
3	worker	29	7.69	6.58	2.619	7.21	7.94	7.46		0.885926	0.818226	0.418135	0.857935	0.899821	0.872739
3	worker	30	7.04	6.56	2.452	7.06	7.79	7.56		0.847573	0.816904	0.38952	0.848805	0.891537	0.878522
3	worker	31	7.79	7.36	2.743	7.23	8.35	8.09		0.891537	0.866878	0.438226	0.859138	0.921686	0.907949
3	worker	32	8.12	7.58	2.784	7.93	8.89	8.51		0.909556	0.879669	0.444669	0.899273	0.948902	0.92993
3	worker	33	7.67	6.95	2.607	7.43	8.3	7.8		0.884795	0.841985	0.416141	0.870989	0.919078	0.892095
3	worker	34	7.63	7.23	2.672	7.31	8.4	8.12		0.882525	0.859138	0.426836	0.863917	0.924279	0.909556
3	worker	35	7.53	6.78	2.635	7.2	8.08	7.83		0.876795	0.83123	0.420781	0.857332	0.907411	0.893762
3	worker	36	7.78	7.5	2.754	7.61	8.63	8.09		0.89098	0.875061	0.439964	0.881385	0.936011	0.907949
3	worker	37	7.06	6.7	2.526	6.78	7.53	7.14		0.848805	0.826075	0.402433	0.83123	0.876795	0.853698
3	worker	38	7.53	7.03	2.513	6.89	8.1	7.69		0.876795	0.846955	0.400192	0.838219	0.908485	0.885926
3	worker	39	7.82	7.16	2.644	7.09	8.13	7.99		0.893207	0.854913	0.422261	0.850646	0.910091	0.902547
3	worker	40	7.59	7.24	2.667	7.02	8.52	8.31		0.880242	0.859739	0.426023	0.846337	0.93044	0.919601
3	worker	41	7.96	7.74	2.737	7.87	8.91	8.43		0.900913	0.888741	0.437275	0.895975	0.949878	0.925828
3	worker	42	7.09	6.92	2.392	6.76	7.86	7.39		0.850646	0.840106	0.378761	0.829947	0.895423	0.868644
3	worker	43	6.37	6.2	2.227	6.14	6.84	6.37		0.804139	0.792392	0.34772	0.788168	0.835056	0.804139
3	worker	44	7.88	7.48	2.685	7.52	8.58	8.17		0.896526	0.873902	0.428944	0.876218	0.933487	0.912222
3	worker	45	7.4	7	2.628	7.51	8.23	7.86		0.869232	0.845098	0.419625	0.87564	0.9154	0.895423
3	worker	46	7.76	7.66	2.695	7.42	8.25	7.89		0.889862	0.884229	0.430559	0.870404	0.916454	0.897077
3	worker	47	7.52	7	2.668	7.17	8.08	7.81		0.876218	0.845098	0.426186	0.855519	0.907411	0.892651
3	worker	48	7.02	6.73	2.485	6.64	7.82	7.26		0.846337	0.828015	0.395326	0.822168	0.893207	0.860937
3	worker	49	7.81	7.55	2.678	7.39	8.54	8.04		0.892651	0.877947	0.427811	0.868644	0.931458	0.905256
3	worker	50	7.65	7.41	2.59	7.13	8.55	7.85		0.883661	0.869818	0.4133	0.85309	0.931966	0.89487
3	worker	51	7.28	6.97	2.454	7.09	7.96	7.52		0.862131	0.843233	0.389875	0.850646	0.900913	0.876218
3	worker	52	7.74	7.31	2.671	7.33	8.17	7.61		0.888741	0.863917	0.426674	0.865104	0.912222	0.881385
3	worker	53	7.7	7.25	2.578	7.06	8.42	8.05		0.886491	0.860338	0.411283	0.848805	0.925312	0.905796
3	worker	54	7.43	6.57	2.549	6.8	7.94	7.8		0.870989	0.817565	0.40637	0.832509	0.899821	0.892095
3	worker	55	7.6	6.91	2.542	6.87	7.8	7.44		0.880814	0.839478	0.405176	0.836957	0.892095	0.871573
3	worker	56	7.98	7.5	2.674	7.64	8.57	7.78		0.902003	0.875061	0.427161	0.883093	0.932981	0.89098
3	worker	57	7.31	7.02	2.531	7.3	8.24	7.66		0.863917	0.846337	0.403292	0.863323	0.915927	0.884229
3	worker	58	7.63	6.94	2.728	7.36	8.31	7.65		0.882525	0.841359	0.435844	0.866878	0.919601	0.883661
3	worker	59	7.88	6.85	2.698	7.67	8.39	8.21		0.896526	0.835691	0.431042	0.884795	0.923762	0.914343
3	worker	60	7.37	6.53	2.533	6.75	7.91	7.58		0.867467	0.814913	0.403635	0.829304	0.898176	0.879669
3	worker	61	7.17	6.71	2.52	7.2	7.83	7.38		0.855519	0.826723	0.401401	0.857332	0.893762	0.868056
3	worker	62	7.71	7.2	2.62	7.26	8.07	7.72		0.887054	0.857332	0.418301	0.860937	0.906874	0.887617
3	worker	63	7.93	7.46	2.923	7.49	8.46	8.16		0.899273	0.872739	0.465829	0.874482	0.92737	0.91169
3	worker	64	7.37	7.05	2.558	6.77	8.07	7.51		0.867467	0.848189	0.407901	0.830589	0.906874	0.87564
3	worker	65	7.98	7.43	2.831	7.33	8.73	8.21		0.902003	0.870989	0.45194	0.865104	0.941014	0.914343
3	worker	66	7.64	6.87	2.744	7.79	8.12	7.46		0.883093	0.836957	0.438384	0.891537	0.909556	0.872739
3	worker	67	6.53	5.91	2.092	6.23	6.99	6.4		0.814913	0.771587	0.320562	0.794488	0.844477	0.80618
3	worker	68	7.91	7.69	2.738	8.02	8.81	8.51		0.898176	0.885926	0.437433	0.904174	0.944976	0.92993
3	worker	69	7.48	6.81	2.532	7.31	8.3	7.91		0.873902	0.833147	0.403464	0.863917	0.919078	0.898176
3	worker	70	7.43	7.22	2.602	7.37	7.88	7.66		0.870989	0.858537	0.415307	0.867467	0.896526	0.884229
3	worker	71	7.13	6.66	2.377	6.85	8.03	7.51		0.85309	0.823474	0.376029	0.835691	0.904716	0.87564
3	worker	72	7.89	7.44	2.821	7.74	8.74	8.32		0.897077	0.871573	0.450403	0.888741	0.941511	0.920123
3	worker	73	7.72	7.28	2.69	7.48	8.37	8.35		0.887617	0.862131	0.429752	0.873902	0.922725	0.921686
3	worker	74	7.8	7.26	2.742	7.41	8.58	8.18		0.892095	0.860937	0.438067	0.869818	0.933487	0.912753
3	worker	75	7.99	7.24	2.769	7.63	8.59	8.12		0.902547	0.859739	0.442323	0.882525	0.933993	0.909556
3	worker	76	7.15	7	2.56	6.83	7.75	7.57		0.854306	0.845098	0.40824	0.834421	0.889302	0.879096
3	worker	77	7.52	6.94	2.66	7.37	8.5	7.8		0.876218	0.841359	0.424882	0.867467	0.929419	0.892095
3	worker	78	7.69	7.12	2.694	7.56	8.26	8.01		0.885926	0.85248	0.430398	0.878522	0.91698	0.903633
3	worker	79	7.66	6.57	2.566	7.23	7.8	7.75		0.884229	0.817565	0.409257	0.859138	0.892095	0.889302
3	worker	80	6.54	6.23	2.151	6.39	7.16	6.68		0.815578	0.794488	0.33264	0.805501	0.854913	0.824776
3	worker	81	7.49	7.28	2.642	7.289	8.21	8		0.874482	0.862131	0.421933	0.862668	0.914343	0.90309
3	worker	82	7.68	7.26	2.625	7.55	8.27	7.76		0.885361	0.860937	0.419129	0.877947	0.917506	0.889862
3	worker	83	6.81	6.1	2.297	6.22	7.16	6.72		0.833147	0.78533	0.361161	0.79379	0.854913	0.827369
3	worker	84	7.14	6.92	2.404	6.29	7.61	7.13		0.853698	0.840106	0.380934	0.798651	0.881385	0.85309
3	worker	85	7.82	7.65	2.765	7.74	8.77	8.54		0.893207	0.883661	0.441695	0.888741	0.943	0.931458
3	worker	86	7.57	7.39	2.602	7.46	8.2	7.75		0.879096	0.868644	0.415307	0.872739	0.913814	0.889302
3	worker	87	7.42	6.86	2.469	6.92	7.6	7.5		0.870404	0.836324	0.392521	0.840106	0.880814	0.875061
3	worker	88	7.61	7.27	2.595	7.48	8.33	7.97		0.881385	0.861534	0.414137	0.873902	0.920645	0.901458
3	worker	89	7.76	7.24	2.582	7.36	8.23	7.78		0.889862	0.859739	0.411956	0.866878	0.9154	0.89098
3	worker	90	7.73	7.13	2.707	7.35	8.26	7.99		0.888179	0.85309	0.432488	0.866287	0.91698	0.902547
3	worker	91	7.41	6.47	2.444	7.1	8.32	7.33		0.869818	0.810904	0.388101	0.851258	0.920123	0.865104
3	worker	92	7.48	7.13	2.522	7.16	7.96	7.54		0.873902	0.85309	0.401745	0.854913	0.900913	0.877371
3	worker	93	7.66	7.58	2.629	7.17	8.66	7.94		0.884229	0.879669	0.419791	0.855519	0.937518	0.899821
3	worker	94	7.64	7.1	2.645	7.58	8.25	7.8		0.883093	0.851258	0.422426	0.879669	0.916454	0.892095
3	worker	95	7.61	7.03	2.676	7.08	8.3	7.72		0.881385	0.846955	0.427486	0.850033	0.919078	0.887617
3	worker	96	7.43	6.79	2.602	7.36	8	7.36		0.870989	0.83187	0.415307	0.866878	0.90309	0.866878
3	worker	97	7.22	6.31	2.435	6.81	7.32	6.73		0.858537	0.800029	0.386499	0.833147	0.864511	0.828015
3	worker	98	7.92	7.65	2.773	7.79	8.3	7.73		0.898725	0.883661	0.44295	0.891537	0.919078	0.888179
3	worker	99	7.71	7.69	2.752	7.86	8.45	8.26		0.887054	0.885926	0.439648	0.895423	0.926857	0.91698
3	worker	100	7.48	7.1	2.663	7.37	8.43	7.71		0.873902	0.851258	0.425371	0.867467	0.925828	0.887054
3	worker	101	7.22	6.57	2.551	7.01	7.85	7.44		0.858537	0.817565	0.40671	0.845718	0.89487	0.871573
3	worker	102	7.97	7.88	2.592	7.76	8.84	8.18		0.901458	0.896526	0.413635	0.889862	0.946452	0.912753
3	worker	103	7.16	6.82	2.449	6.71	7.94	7.53		0.854913	0.833784	0.388989	0.826723	0.899821	0.876795
3	worker	104	7.99	7.85	2.771	7.95	8.97	8.63		0.902547	0.89487	0.442637	0.900367	0.952792	0.936011
3	worker	105	7.95	7.92	2.722	7.49	8.66	8.42		0.900367	0.898725	0.434888	0.874482	0.937518	0.925312
3	worker	106	7.7	7.44	2.622	7.56	8.2	7.77		0.886491	0.871573	0.418633	0.878522	0.913814	0.890421
3	worker	107	7.94	7.97	2.695	7.41	8.92	8.41		0.899821	0.901458	0.430559	0.869818	0.950365	0.924796
3	worker	108	7.69	6.87	2.69	7.54	8.62	8.05		0.885926	0.836957	0.429752	0.877371	0.935507	0.905796
3	worker	109	7.65	6.93	2.592	7.56	8.56	8.17		0.883661	0.840733	0.413635	0.878522	0.932474	0.912222
3	worker	110	7.36	7.18	2.525	6.93	7.96	7.28		0.866878	0.856124	0.402261	0.840733	0.900913	0.862131
3	worker	111	7.95	7.69	2.717	7.7	8.58	8.1		0.900367	0.885926	0.43409	0.886491	0.933487	0.908485
3	worker	112	7.3	6.85	2.539	7.57	8.26	7.69		0.863323	0.835691	0.404663	0.879096	0.91698	0.885926
3	worker	113	7.33	6.94	2.429	6.71	7.69	7.22		0.865104	0.841359	0.385428	0.826723	0.885926	0.858537
3	worker	114	7.42	7.07	2.662	6.7	7.97	7.54		0.870404	0.849419	0.425208	0.826075	0.901458	0.877371
3	worker	115	8.07	7.79	2.894	7.72	9.02	8.54		0.906874	0.891537	0.461499	0.887617	0.955207	0.931458
3	worker	116	7.37	6.55	2.445	6.92	7.9	7.58		0.867467	0.816241	0.388279	0.840106	0.897627	0.879669
3	worker	117	7.11	6.69	2.429	6.67	7.53	7.4		0.85187	0.825426	0.385428	0.824126	0.876795	0.869232
3	worker	118	7.89	7.95	2.833	8.12	9.17	8.45		0.897077	0.900367	0.452247	0.909556	0.962369	0.926857
3	worker	119	7.7	7.12	2.566	7.18	8.19	7.84		0.886491	0.85248	0.409257	0.856124	0.913284	0.894316
3	worker	120	7.71	7.01	2.654	7.23	8.39	7.69		0.887054	0.845718	0.423901	0.859138	0.923762	0.885926
3	worker	121	8.11	7.64	2.78	8.19	8.78	8.35		0.909021	0.883093	0.444045	0.913284	0.943495	0.921686
3	worker	122	7.54	7.08	2.639	6.99	8.31	7.76		0.877371	0.850033	0.421439	0.844477	0.919601	0.889862

## Sheet: Figure 7
PCA factor scores for body size measurements (using measures from Fig 6 for females with values for all six parts)
NEST	Caste	Factor 1	Factor 2
1	worker	0.56606	-0.27972
1	worker	-0.55921	0.2952
1	worker	0.14069	0.58434
1	worker	-0.77171	0.35294
1	worker	-0.22528	0.06645
1	worker	0.61684	-0.04718
1	worker	-0.09213	-0.25476
1	worker	0.01074	0.07943
1	worker	0.09029	-0.4285
1	worker	-0.55838	-0.61922
1	worker	0.76911	0.31266
1	worker	-0.07743	-0.12826
1	worker	0.69529	-0.19146
1	worker	0.58519	0.45584
1	worker	0.48792	-0.04816
1	worker	-0.75709	-0.18215
1	worker	-0.09712	0.30931
1	worker	-0.41055	-0.88275
1	worker	-0.45232	0.20431
1	worker	0.04296	0.01978
1	worker	0.15037	1.06058
1	worker	-0.29713	0.3643
1	worker	-0.24534	0.55843
1	worker	0.08064	0.67475
1	worker	0.06155	0.45024
1	worker	-0.26439	-0.1067
1	worker	-0.28795	0.30589
1	worker	-0.59543	-0.33487
1	worker	-0.46259	-0.18734
1	worker	-0.05465	0.02117
1	worker	0.01172	0.75546
1	worker	-0.80269	-0.39387
1	worker	0.11091	-0.281
1	worker	0.10448	0.23527
1	worker	-0.07016	0.42095
1	worker	-0.55291	0.52602
1	worker	-0.45189	0.07003
1	worker	-1.17204	-2.13722
1	worker	-0.56021	-1.67866
1	worker	0.21431	0.45187
1	worker	-0.28701	-1.12694
1	worker	0.27464	-0.4719
1	worker	-0.69096	-1.44936
1	worker	-0.62681	-1.69967
1	worker	-0.71642	-0.82363
1	worker	0.15624	-0.41001
1	worker	1.16741	-0.17675
1	worker	-0.95648	-1.31015
1	worker	-0.02063	-0.49638
1	worker	0.14824	0.6617
1	worker	-0.64482	-0.94876
1	worker	-0.56217	-0.0791
1	worker	-0.50253	-1.2031
1	worker	0.00122	0.75652
1	worker	-0.97541	-0.18682
1	worker	0.76251	-0.098
1	worker	-1.35893	-1.66579
1	worker	-1.24617	-1.2324
1	worker	0.28074	-2.94146
1	worker	0.22166	0.26932
1	worker	0.30576	-2.08719
1	worker	0.45913	0.0384
1	worker	-0.61306	-0.05436
1	worker	0.67555	-0.26673
1	worker	-0.15531	-0.08814
1	worker	-0.50181	-1.5889
1	worker	-0.06693	0.47288
1	worker	-0.43374	-0.55787
1	worker	-0.49494	0.22418
1	worker	-0.15581	0.26638
1	worker	-0.25045	-0.28836
1	worker	-0.56463	-2.5445
1	worker	-1.15111	-0.46805
1	worker	0.28493	-1.50282
1	worker	0.61665	-1.64985
1	worker	0.28392	-2.92326
1	worker	0.09425	0.28525
1	worker	-0.15786	0.21185
1	worker	-0.46793	0.83377
1	worker	-0.72362	-0.50467
1	worker	-0.22565	-1.80342
1	worker	-1.21444	-0.17593
1	worker	-0.4852	0.00932
1	worker	-0.07195	0.38874
1	worker	-1.27102	-2.67046
1	worker	-0.18272	-1.27002
1	worker	0.74811	-0.29092
1	worker	0.10417	0.28311
1	worker	-0.44336	-0.16059
1	worker	0.43189	-1.13899
1	worker	0.63773	-0.51285
1	worker	0.18171	-0.62577
1	worker	0.28488	-0.61922
1	worker	-0.08362	-0.3719
1	worker	0.77847	-1.03434
1	worker	-0.10348	-0.64184
1	worker	-0.07591	-0.53447
1	worker	0.46056	-0.36412
1	worker	-0.60678	-1.25076
1	worker	0.89345	-1.29931
2	gyne	1.9434	1.60347
2	gyne	1.47253	1.83863
2	gyne	2.3379	1.11144
2	gyne	0.73184	1.94192
2	gyne	1.24937	1.7343
2	gyne	1.70861	1.09028
2	gyne	1.22052	1.12157
2	gyne	1.84838	0.90133
2	gyne	1.46541	1.14452
2	gyne	2.18856	0.87088
2	gyne	2.68562	0.63524
2	gyne	2.32244	0.63961
2	gyne	2.47719	0.32301
2	gyne	1.83266	0.54058
2	gyne	2.09433	0.779
2	gyne	1.96411	0.76624
2	gyne	1.96283	0.41155
2	gyne	2.44411	0.2087
2	gyne	1.75858	0.55906
2	gyne	2.4212	0.34422
2	gyne	2.18123	0.51428
2	gyne	2.16091	0.18776
2	gyne	1.53135	0.456
2	gyne	1.60645	0.18609
2	gyne	1.61745	0.31833
2	gyne	1.80968	0.20268
2	gyne	2.6656	-0.01383
2	gyne	2.03369	0.34512
2	gyne	2.20347	0.20827
2	gyne	2.15968	0.24225
2	gyne	1.34962	0.23619
2	gyne	2.5082	0.17132
2	gyne	2.34442	-0.1509
2	gyne	3.25038	-0.6756
2	gyne	2.204	0.08017
2	gyne	2.71392	-0.34411
2	gyne	2.01825	-0.03512
2	gyne	1.69899	-0.01349
2	gyne	1.79268	-0.0225
2	gyne	1.83977	0.50665
2	worker	0.87582	0.10614
2	worker	1.29074	-0.03675
2	worker	0.84122	-0.10056
2	worker	1.10306	-0.08524
2	worker	0.67794	-0.00703
2	worker	0.91966	-0.26847
2	worker	1.13355	0.01619
2	worker	0.30033	0.23378
2	worker	0.00147	0.62323
2	worker	1.0026	-0.10286
2	worker	1.26979	-0.78046
2	worker	0.20683	0.29134
2	worker	1.23655	-0.48664
2	worker	0.19308	0.28765
2	worker	-0.05721	0.30059
2	worker	1.03269	-0.22225
2	worker	1.07854	-0.70078
2	worker	1.33012	-0.6932
2	worker	0.30431	-0.33845
2	worker	0.92488	-0.69397
2	worker	1.1635	-0.86629
2	worker	0.77236	-0.6673
2	worker	0.49417	-0.56803
2	worker	0.95748	-0.7806
2	worker	0.33117	-0.09314
2	worker	0.76095	-1.04316
2	worker	0.68218	-0.63176
2	worker	0.80972	-0.90796
2	worker	-0.27874	0.25118
2	worker	0.70296	-0.4585
2	worker	0.4163	-0.53397
2	worker	0.38418	-0.67693
2	worker	0.77289	-0.55003
2	worker	0.76181	-0.72711
2	worker	0.57408	-0.59453
2	worker	-0.04206	-0.3372
2	worker	0.0576	-0.56052
2	worker	0.02205	-0.71322
2	worker	0.25393	-0.69164
2	worker	0.75472	-0.73326
2	worker	0.20552	-0.59123
2	worker	-0.70995	-0.18869
2	worker	-0.23933	-0.84736
2	worker	-0.22884	-0.64408
2	worker	0.40589	-0.84366
2	worker	0.57613	-1.25703
2	worker	0.48803	-1.34447
2	worker	0.66282	-1.48503
2	worker	0.29961	-1.35913
2	worker	0.04065	-1.10854
2	worker	-0.01992	-1.22447
2	worker	-0.51591	-0.76334
2	worker	-0.83899	-1.40087
2	worker	0.92128	-1.87468
2	worker	-0.10415	-1.52611
2	worker	-1.14228	-0.65859
2	worker	0.34154	-1.12075
2	worker	0.52872	-1.65501
2	worker	-0.24701	-1.4039
2	worker	0.81191	-1.74561
2	worker	-0.34855	-1.30857
2	worker	-0.07088	-2.26134
2	worker	-0.17039	-1.62583
2	worker	-0.25142	-1.38184
2	worker	-0.86395	-1.4202
2	worker	-0.9208	-1.23222
2	worker	-0.40379	-1.60693
2	worker	-0.2113	-1.16232
2	worker	-0.81941	-1.4931
2	worker	-0.10599	-1.73262
2	worker	-0.60208	-2.00407
2	worker	-0.60171	-1.93259
2	worker	0.5271	-2.18313
2	worker	-0.29572	-2.14158
2	worker	-0.89977	-2.06545
2	worker	-0.71377	-1.79419
2	worker	0.10527	-1.77415
2	worker	-0.78642	-1.85756
2	worker	-0.87396	-1.8981
2	worker	-0.99394	-1.7086
2	worker	-1.31942	-1.80389
2	worker	-1.21634	-1.8922
3	worker	-2.89413	2.95908
3	worker	-0.08597	1.06019
3	worker	-0.08092	1.06446
3	worker	-0.9243	0.83557
3	worker	0.26655	1.23015
3	worker	-0.00581	1.07538
3	worker	-0.32708	0.60706
3	worker	-0.55976	1.16784
3	worker	-1.41415	0.46726
3	worker	-0.69599	1.31084
3	worker	-1.26338	0.65365
3	worker	-1.32205	0.46598
3	worker	-1.05767	0.00207
3	worker	0.00319	1.15367
3	worker	-0.69547	0.83706
3	worker	-0.88636	0.24602
3	worker	-1.19751	0.56554
3	worker	-0.02646	1.55845
3	worker	-0.95546	0.37372
3	worker	-0.4029	1.06587
3	worker	-0.02391	1.77773
3	worker	0.31598	1.02945
3	worker	-0.56809	1.04621
3	worker	-1.34536	0.03795
3	worker	-0.5321	0.15733
3	worker	-0.90466	-0.08321
3	worker	-0.52063	1.15639
3	worker	0.18813	1.37088
3	worker	-0.42275	0.56847
3	worker	-0.4533	0.90682
3	worker	-0.45277	0.29411
3	worker	-0.19598	1.11946
3	worker	-1.26359	0.10022
3	worker	-1.19273	0.96324
3	worker	-0.83139	1.14546
3	worker	-0.55936	1.02204
3	worker	-0.04239	1.52467
3	worker	-1.55821	0.65522
3	worker	-2.37763	-0.46291
3	worker	-0.41037	1.33616
3	worker	-0.31109	0.3445
3	worker	-0.79377	1.51109
3	worker	-0.57806	0.55162
3	worker	-1.30511	0.20844
3	worker	-0.61583	1.43047
3	worker	-0.90683	1.32363
3	worker	-1.18604	0.65866
3	worker	-0.76008	1.06862
3	worker	-0.88057	1.23993
3	worker	-0.83651	0.24899
3	worker	-1.26506	0.82732
3	worker	-0.50902	1.38062
3	worker	-0.73086	0.51494
3	worker	-0.21495	0.33401
3	worker	0.12772	0.41406
3	worker	-0.94187	0.16714
3	worker	-0.81527	0.03699
3	worker	-0.85283	1.02958
3	worker	0.03778	1.01189
3	worker	-1.20175	0.79787
3	worker	-0.13428	1.20057
3	worker	0.03638	0.04064
3	worker	-2.36899	-0.55048
3	worker	0.09014	1.36924
3	worker	-0.51247	0.4
3	worker	-0.87093	0.806
3	worker	-1.21578	0.30147
3	worker	0.18666	0.98288
3	worker	-0.30106	0.98644
3	worker	-0.18536	0.92887
3	worker	0.00319	0.918
3	worker	-1.20201	0.55595
3	worker	-0.21542	0.33772
3	worker	-0.24801	0.67058
3	worker	-0.61059	0.24761
3	worker	-2.21575	-0.24995
3	worker	-0.65999	0.91604
3	worker	-0.5548	0.92003
3	worker	-1.95122	-0.34705
3	worker	-2.07022	0.88909
3	worker	-0.00411	1.31718
3	worker	-0.79786	1.09664
3	worker	-1.38581	0.72205
3	worker	-0.58528	0.9707
3	worker	-0.82449	1.13684
3	worker	-0.37725	0.77792
3	worker	-0.72626	0.02006
3	worker	-1.14115	0.91999
3	worker	-0.84604	1.48336
3	worker	-0.35408	0.62548
3	worker	-0.58463	0.65516
3	worker	-0.56521	0.15723
3	worker	-1.38448	-0.19158
3	worker	-0.41142	1.33726
3	worker	-0.18589	1.25757
3	worker	-0.38407	0.52007
3	worker	-0.76489	-0.07069
3	worker	-0.66949	1.99191
3	worker	-1.32526	0.51402
3	worker	0.06993	1.64011
3	worker	-0.61994	1.99689
3	worker	-0.74394	1.20982
3	worker	-0.64087	2.08733
3	worker	0.10806	0.28964
3	worker	-0.14072	0.51355
3	worker	-1.35985	0.92971
3	worker	-0.40662	1.55276
3	worker	-0.36162	0.1373
3	worker	-1.69721	0.85688
3	worker	-1.091	0.75849
3	worker	0.20486	1.51802
3	worker	-1.02091	0.25013
3	worker	-1.51177	0.37695
3	worker	0.32628	1.46442
3	worker	-0.87543	1.02571
3	worker	-0.51775	0.68354
3	worker	0.24245	1.32336
3	worker	-0.74869	0.76927

## Sheet: Supplementary Table 2
Petiole measures, N1 and N2
N1
Comb # (oldest is Comb 1, newest at the bottom is Comb 5)	Bottom of petiole, widest part (mm)	Bottom of petiole, narrowest part (mm)	Mean bottom (mm)	Top of petiole, widest part (mm)	Top of petiole, narrowest part (mm)	Mean top (mm)	Height (mm)
5	5.99	2.97	4.48	7.07	3.95	5.51	19.86
COUNT			1			1
4	8.13	6.51	7.32	8.42	4.17	6.295	6.24
4	23.82	7.31	15.565	24.84	5.99	15.415	14.19
4	16.2	5.3	10.75	6.16	5.6	5.88	12.15
4	12.19	5.8	8.995	8.08	4.47	6.275	15.12
4	14.93	7.72	11.325	9.77	3.54	6.655	13.58
4	13.23	6.58	9.905	8.7	5.64	7.17	14.55
4	32.05	7.77	19.91	.	.	.	18.2
4	10.85	9.25	10.05	.	.	.	15.56
MEAN			11.7275			6.775	13.6988
STDEV			2.79305			3.68351	3.47968
COUNT			8			6	8
3	13.08	8.38	10.73	17.56	9.98	13.77	16.59
3	11.84	7.13	9.485	8.08	4.87	6.475	17.95
3	13.38	8.15	10.765	18.32	10.99	14.655	20.6
3	13.27	6.73	10	7.29	4.44	5.865	15.94
3	10.04	7.19	8.615	7.92	3.84	5.88	14.59
3	11.92	7.1	9.51	8.13	6.58	7.355	14.44
3	11.78	9.29	10.535	7.08	5.49	6.285	14
3	13.45	9.6	11.525	8.01	5.71	6.86	12.4
3	10.15	7.31	8.73	6.74	6.57	6.655	14.95
3	13.62	8.49	11.055	8.79	7.6	8.195	15.32
3	15.89	7.25	11.57	9.57	7.08	8.325	14.9
3	14.29	6.86	10.575	7.34	5.48	6.41	14.75
3	37.74	47.68	42.71	21.99	7.47	14.73	17.68
3	7.32	3.48	5.4	3.85	3.8	3.825	4.06
3	8.79	9.7	9.245	7.63	3.88	5.755	3.95
3	6.14	4.23	5.185	10.8	4.01	7.405	4.58
3	11.12	6.64	8.88	7.38	4.5	5.94	14.2
3	11.31	5.61	8.46	7.12	4.26	5.69	13.1
MEAN			11.2764			7.78194	13.5556
STDEV			8.04705			3.20789	4.70377
COUNT			18			18	18
2	10.03	2.69	6.36	5.59	4.66	5.125	6.16
2	22.07	4.32	13.195	21.11	5.96	13.535	17.15
2	8.47	3.29	5.88	6.65	3.1	4.875	5.01
2	13.24	6.46	9.85	7.76	5.57	6.665	10.57
2	4.03	2.49	3.26	2.73	1.36	2.045	5.26
2	9.3	3.81	6.555	6.84	3.2	5.02	7.09
2	15.97	5.53	10.75	22.32	7.71	15.015	9.65
2	12.78	6.4	9.59	7.07	7.41	7.24	18.87
2	16.98	12.01	14.495	10.36	8.3	9.33	14.6
2	13.51	4.89	9.2	11.81	3.61	7.71	10.86
2	18.17	10.01	14.09	12.09	6.71	9.4	18.95
2	39.76	5.64	22.7	.	.	.	7.92
2	24.23	8.03	16.13	21.76	2.59	12.175	7.8
2	15.19	5.12	10.155	9.19	7.89	8.54	16.53
2	36.16	2.45	19.305	28.44	2.45	15.445	11.91
2	12.19	6.8	9.495	6.25	4.76	5.505	7.73
MEAN			11.3131			8.50833	11.0037
STDEV			5.12636			3.99904	4.81192
COUNT			16			15	16
N2
Comb # (oldest is Comb 1, newest at the bottom is Comb 5)	Bottom of petiole, widest part (mm)	Bottom of petiole, narrowest part (mm)	Mean bottom (mm)	Top of petiole, widest part (mm)	Top of petiole, narrowest part (mm)	Mean top (mm)	Height (mm)
5	8.82	5.78	7.3	6.54	4.81	5.675	9.17
5	12.78	6.02	9.4	7.71	5.13	6.42	6.45
MEAN			8.35			6.0475	7.81
STDEV			1.48492			0.526795	1.92333
COUNT			2			2	2
4	5.47	4.2	4.835	4.2	3.83	4.015	13.45
4	12.57	3.9	8.235	6.64	3.78	5.21	11.69
4	10.26	5.53	7.895	9.4	4.21	6.805	21.92
4	5.46	5.28	5.37	9.96	5.99	7.975	11.08
4	7.09	5.3	6.195	4.39	3.64	4.015	15.28
4	9.47	5.68	7.575	6.84	3.57	5.205	17.64
4	4.72	3.9	4.31	3.29	3	3.145	10.37
4	3.8	3.5	3.65	5.2	4.97	5.085	13.09
4	6.63	5.17	5.9	6.74	3.28	5.01	13.45
4	3.53	3.21	3.37	7.47	4.95	6.21	10.85
4	4.43	2.84	3.635	8.41	3.78	6.095	12.27
4	8.47	6.79	7.63	13.27	7.14	10.205	14.78
MEAN			5.71667			5.74792	13.8225
STDEV			1.79523			1.92179	3.29231
COUNT			12			12	12
3	13.46	7.94	10.7	14.92	10.73	12.825	21.15
3	19.63	15.18	17.405	16.05	10.97	13.51	18.74
3	19.27	8.31	13.79	11.09	6.18	8.635	18.83
3	11.58	5.35	8.465	7.5	5.25	6.375	15
3	7.28	5.45	6.365	6.11	3.28	4.695	8.58
3	8.5	5.1	6.8	4.78	4.04	4.41	14.59
3	7.19	4.98	6.085	5.18	3.05	4.115	14.5
3	10.07	6.48	8.275	5.79	3.99	4.89	12.37
3	7.34	3.08	5.21	4.45	3.39	3.92	14.3
3	6.7	4.56	5.63	4.36	3.29	3.825	15.46
3	11.18	4.63	7.905	8.67	6.36	7.515	10.29
3	5.75	4.25	5	4.22	3.62	3.92	13.67
3	7.18	2.57	4.875	1.65	1.57	1.61	7.43
3	7.14	3.48	5.31	2.53	1.67	2.1	5.93
3	4.81	2.84	3.825	2.16	1.89	2.025	3.77
3	5.49	2.83	4.16	13.05	5.3	9.175	17.78
3	5.93	2.48	4.205	4.49	2.1	3.295	13.36
MEAN			7.29441			5.69647	13.2794
STDEV			3.66458			3.54325	4.77924
COUNT			17			17	17
2	16.24	6.86	11.55	14.67	7.33	11	13.95
2	25.15	10.41	17.78	19.19	2.08	10.635	24.41
2	19.41	7.43	13.42	20.88	10.19	15.535	17.76
2	16.92	5.3	11.11	14.18	7.97	11.075	5.23
2	4.99	3.57	4.28	13.39	10.06	11.725	6.23
2	10.1	9.11	9.605	11.87	30.42	21.145	17.66
2	25.81	18.02	21.915	21.87	14.44	18.155	22.42
2	5.58	3.72	4.65	4.61	2.8	3.705	12.12
2	6.5	5.38	5.94	11.5	7.71	9.605	20.02
2	6.36	4.21	5.285	4.61	3.86	4.235	12.76
2	6.12	5.68	5.9	4.69	2.17	3.43	13.82
2	10.63	6.89	8.76	8.07	5.94	7.005	11.85
2	12.84	7.11	9.975	8.46	5.89	7.175	15.81
2	14.18	9.17	11.675	12.62	9.33	10.975	16.25
2	13.52	6.21	9.865	8.12	6.78	7.45	16.93
2	18.1	6.1	12.1	14.01	6.27	10.14	13.25
2	14.91	6.79	10.85	11.66	5.21	8.435	17.98
2	13.23	9.07	11.15	10.29	4.47	7.38	15.72
2	11.29	7.86	9.575	9.23	6.14	7.685	14.83
2	20.37	15.36	17.865	19.04	10.89	14.965	18.38
2	5.83	4.93	5.38	7.19	4.6	5.895	10.91
2	6.75	6.28	6.515	9.39	6.2	7.795	22.86
2	9.03	5.26	7.145	5.62	5.14	5.38	13.32
2	9.55	6.75	8.15	10.06	6.16	8.11	11.47
2	4.89	3.51	4.2	3.91	3.4	3.655	6.74
MEAN			9.7856			9.2916	14.9072
STDEV			4.49656			4.47753	4.88729
COUNT			25			25	25

## Sheet: Supplementary Figure 3
		Completed only
NEST	Comb area below	# petioles above that comb	Observation
1	1021	15	1
1	1008.3	18	2
1	915.4	6	3
1	219.9	1	4
2	1371.3	25	5
2	888.6	17	6
2	719.7	12	7
2	114.9	2	8

## Sheet: Supplementary Figure 4
PC1	PC2	Caste
0.00595237	0.0117619	Gyne
0.0064871	0.00739216	Gyne
0.0053735	0.00175783	Gyne
0.00492482	-0.00758972	Gyne
-0.004755	0.00508812	Gyne
0.00165484	0.00867004	Gyne
0.0063625	-0.00143755	Gyne
0.00287782	0.00859858	Gyne
0.00510682	0.00353922	Gyne
0.0047752	0.00481545	Gyne
0.00762819	0.00141993	Gyne
0.00907161	0.00182774	Gyne
0.00867491	0.00251883	Gyne
0.00549283	-0.000762238	Gyne
0.00784483	-0.00490111	Gyne
0.0106075	0.00740865	Gyne
0.00147362	0.00182407	Gyne
0.00192906	0.00413491	Gyne
0.00173485	0.00630426	Gyne
0.00497414	0.0033242	Gyne
0.0113821	0.0024597	Gyne
0.0125452	0.00277649	Gyne
0.0104357	0.00150377	Gyne
-0.00391432	0.00818019	Gyne
-0.00422893	0.0065417	Gyne
-0.00454034	0.0083909	Gyne
-0.000405414	0.00533691	Gyne
0.0098487	0.00617995	Gyne
-0.000189616	0.0093076	Gyne
-0.00778551	0.00797804	Gyne
0.00881735	0.0028991	Gyne
0.000873981	0.0135294	Gyne
0.00440188	0.00239431	Gyne
0.0183595	-0.00560894	Gyne
0.00191889	-0.00106332	Gyne
0.00494792	0.0107292	Gyne
0.010495	0.00173166	Gyne
0.0155378	-0.00490475	Gyne
0.00734818	-0.00949118	Gyne
0.00494104	0.0103104	Gyne
0.00600578	-0.00517926	Gyne
0.0107336	-0.00676546	Gyne
-0.00336797	0.00729371	Gyne
0.00241184	0.0029352	Gyne
-0.0131774	-0.0102498	Worker
0.00108724	-0.000451827	Worker
0.000859294	-0.0036579	Worker
0.00364186	-0.00776681	Worker
-0.00183832	-3.39003e-05	Worker
0.0054082	0.000996247	Worker
-0.00492252	-0.0039983	Worker
-0.00608702	-0.00578003	Worker
-0.0108776	0.00199566	Worker
0.00712585	-0.00277952	Worker
-0.00314937	-0.0100247	Worker
-0.00998784	0.001326	Worker
-0.0201846	-0.00457618	Worker
-0.0015698	-0.0081818	Worker
-0.00184706	-0.00836811	Worker
-0.00675425	-0.0113149	Worker
0.000349191	-0.00176066	Worker
-0.0115952	-0.00565519	Worker
0.0101696	-0.00595626	Worker
-0.00863786	0.00201513	Worker
-0.00473267	0.00282752	Worker
0.00215715	-0.00141611	Worker
0.00110344	0.00208907	Worker
-0.00362759	-0.00218857	Worker
-0.00427367	0.00603239	Worker
-0.00195394	-0.00764232	Worker
-0.000778549	-0.0083288	Worker
0.0022482	9.7098e-05	Worker
-0.00838372	-0.00364627	Worker
-0.00479224	-0.00258466	Worker
-0.00386065	0.00644324	Worker
-0.00644886	0.00496384	Worker
-0.00203491	0.00616832	Worker
0.0063063	-0.00308811	Worker
0.0014068	-0.000464985	Worker
-0.0068287	0.000268558	Worker
-0.00789646	-0.00993089	Worker
0.00276135	-0.00713455	Worker
-0.000780127	0.00236349	Worker
-0.00421073	-0.00933904	Worker
0.000667671	0.00622131	Worker
-0.00587233	0.000468228	Worker
-0.00652479	0.00144838	Worker
-0.00200305	-0.00896691	Worker
0.000536755	0.00894054	Worker
-0.00576827	-0.00297856	Worker
0.0044035	-0.0141711	Worker
-0.00718758	0.00176562	Worker
-0.0162303	-0.00215616	Worker
-0.00405774	-0.00953265	Worker
0.00716195	-0.0157971	Worker
-0.00129798	-0.00632495	Worker
-0.00641405	0.00157132	Worker
0.000303993	0.0051906	Worker
-0.0107681	0.00367402	Worker
-0.00455778	-0.0195153	Worker
-0.00307815	-0.00885244	Worker
0.000377948	-0.00547688	Worker
-0.00558351	0.00481025	Worker
-0.00455039	0.00377722	Worker
0.00176908	-0.00223231	Worker
-0.0123697	0.00438493	Worker
0.00612035	-0.00178608	Worker
-0.00724134	-0.00177925	Worker
0.00189601	0.000260838	Worker
-0.00429451	-0.00250158	Worker
0.00616769	-0.00631655	Worker
-0.00101775	-0.00154003	Worker
-0.00834539	0.0123403	Worker
-0.000575742	0.00367668	Worker
0.000529927	-0.00186232	Worker
-0.00659997	0.0123936	Worker
-0.00363472	0.00640056	Worker
-0.00430227	0.00365748	Worker
0.0090908	-0.00424901	Worker
-0.00560283	-0.00889262	Worker
-0.00353712	-0.00104902	Worker
0.00240546	0.00640049	Worker
-6.98252e-06	0.00399226	Worker
-0.00654415	0.00435758	Worker
0.00764592	-0.000789111	Worker
0.00179406	-0.00208544	Worker
0.00181235	-0.00674268	Worker
-0.000323318	0.000150523	Worker
-0.00255023	0.00528849	Worker

## Sheet: Supplementary Figure 5
	Proportion x
	of the males	The probability of not sampling any worker-produced
	produced by	males
%	workers	(1-x)^Na
0	0	1
0.25	0.0025	0.93202
0.5	0.005	0.868509
0.75	0.0075	0.809181
1	0.01	0.753772
1.25	0.0125	0.702031
1.5	0.015	0.653723
1.75	0.0175	0.60863
2	0.02	0.566544
2.25	0.0225	0.527271
2.5	0.025	0.490631
2.75	0.0275	0.456452
3	0.03	0.424576
3.25	0.0325	0.394851
3.5	0.035	0.367139
3.75	0.0375	0.341307
4	0.04	0.317233
4.25	0.0425	0.294801
4.5	0.045	0.273902
4.75	0.0475	0.254435
5	0.05	0.236307
5.25	0.0525	0.219427
5.5	0.055	0.203713
5.75	0.0575	0.189088
6	0.06	0.175477
6.25	0.0625	0.162814
6.5	0.065	0.151035
6.75	0.0675	0.140079
7	0.07	0.129892
7.25	0.0725	0.120421
7.5	0.075	0.111619
7.75	0.0775	0.103438
8	0.08	0.0958369
8.25	0.0825	0.088776
8.5	0.085	0.0822183
8.75	0.0875	0.0761289
9	0.09	0.0704757
9.25	0.0925	0.0652284
9.5	0.095	0.0603589
9.75	0.0975	0.0558409
10	0.1	0.05165
10.25	0.1025	0.0477633
10.5	0.105	0.0441594
10.75	0.1075	0.0408184
11	0.11	0.0377219
11.25	0.1125	0.0348526
11.5	0.115	0.0321943
11.75	0.1175	0.0297322
12	0.12	0.0274521
12.25	0.1225	0.0253411
12.5	0.125	0.0233871
12.75	0.1275	0.0215788
13	0.13	0.0199058
13.25	0.1325	0.0183582
13.5	0.135	0.0169269
13.75	0.1375	0.0156036
14	0.14	0.0143803
14.25	0.1425	0.0132498
14.5	0.145	0.0122053
14.75	0.1475	0.0112403
15	0.15	0.0103492
15.25	0.1525	0.00952641
15.5	0.155	0.00876688
15.75	0.1575	0.00806592
16	0.16	0.00741916
16.25	0.1625	0.00682257
16.5	0.165	0.00627238
16.75	0.1675	0.0057651
17	0.17	0.0052975
17.25	0.1725	0.00486659
17.5	0.175	0.00446959
17.75	0.1775	0.00410391
18	0.18	0.00376716
18.25	0.1825	0.00345715
18.5	0.185	0.00317181
18.75	0.1875	0.00290926
19	0.19	0.00266773
19.25	0.1925	0.00244559
19.5	0.195	0.00224135
19.75	0.1975	0.0020536
20	0.2	0.00188107
20.25	0.2025	0.00172257
20.5	0.205	0.00157698
20.75	0.2075	0.00144329
21	0.21	0.00132057
21.25	0.2125	0.00120794
21.5	0.215	0.00110461
21.75	0.2175	0.00100983
22	0.22	0.000922913
22.25	0.2225	0.000843235
22.5	0.225	0.000770212
22.75	0.2275	0.000703307
23	0.23	0.000642025
23.25	0.2325	0.000585908
23.5	0.235	0.000534537
23.75	0.2375	0.000487524
24	0.24	0.000444511
24.25	0.2425	0.000405169
24.5	0.245	0.000369197
24.75	0.2475	0.000336314
25	0.25	0.000306265
25.25	0.2525	0.000278814
25.5	0.255	0.000253744
25.75	0.2575	0.000230854
26	0.26	0.000209963
26.25	0.2625	0.0001909
26.5	0.265	0.000173513
26.75	0.2675	0.000157657
27	0.27	0.000143204
27.25	0.2725	0.000130033
27.5	0.275	0.000118034
27.75	0.2775	0.000107106
28	0.28	9.71575e-05
28.25	0.2825	8.81031e-05
28.5	0.285	7.98652e-05
28.75	0.2875	7.23726e-05
29	0.29	6.55603e-05
29.25	0.2925	5.93685e-05
29.5	0.295	5.37426e-05
29.75	0.2975	4.86327e-05
30	0.3	4.39929e-05
30.25	0.3025	3.97815e-05
30.5	0.305	3.59602e-05
30.75	0.3075	3.24942e-05
31	0.31	2.93515e-05
31.25	0.3125	2.6503e-05
31.5	0.315	2.3922e-05
31.75	0.3175	2.15843e-05
32	0.32	1.94676e-05
32.25	0.3225	1.75519e-05
32.5	0.325	1.58186e-05
32.75	0.3275	1.4251e-05
33	0.33	1.28338e-05
33.25	0.3325	1.15529e-05
33.5	0.335	1.03958e-05
33.75	0.3375	9.35089e-06
34	0.34	8.40762e-06
34.25	0.3425	7.55646e-06
34.5	0.345	6.7887e-06
34.75	0.3475	6.09645e-06
35	0.35	5.47253e-06
35.25	0.3525	4.91042e-06
35.5	0.355	4.4042e-06
35.75	0.3575	3.9485e-06
36	0.36	3.53844e-06
36.25	0.3625	3.16961e-06
36.5	0.365	2.83799e-06
36.75	0.3675	2.53996e-06
37	0.37	2.27223e-06
37.25	0.3725	2.03182e-06
37.5	0.375	1.81604e-06
37.75	0.3775	1.62244e-06
38	0.38	1.44883e-06
38.25	0.3825	1.2932e-06
38.5	0.385	1.15375e-06
38.75	0.3875	1.02887e-06
39	0.39	9.17068e-07
39.25	0.3925	8.17032e-07
39.5	0.395	7.27562e-07
39.75	0.3975	6.47578e-07
40	0.4	5.76108e-07
40.25	0.4025	5.12276e-07
40.5	0.405	4.55292e-07
40.75	0.4075	4.04445e-07
41	0.41	3.59098e-07
41.25	0.4125	3.18674e-07
41.5	0.415	2.82656e-07
41.75	0.4175	2.50581e-07
42	0.42	2.2203e-07
42.25	0.4225	1.9663e-07
42.5	0.425	1.74044e-07
42.75	0.4275	1.5397e-07
43	0.43	1.36138e-07
43.25	0.4325	1.20307e-07
43.5	0.435	1.06258e-07
43.75	0.4375	9.37985e-08
44	0.44	8.27539e-08
44.25	0.4425	7.29688e-08
44.5	0.445	6.43043e-08
44.75	0.4475	5.66364e-08
45	0.45	4.98541e-08
45.25	0.4525	4.38585e-08
45.5	0.455	3.85613e-08
45.75	0.4575	3.38839e-08
46	0.46	2.9756e-08
46.25	0.4625	2.61153e-08
46.5	0.465	2.2906e-08
46.75	0.4675	2.00789e-08
47	0.47	1.75897e-08
47.25	0.4725	1.53995e-08
47.5	0.475	1.34735e-08
47.75	0.4775	1.17809e-08
48	0.48	1.02942e-08
48.25	0.4825	8.98936e-09
48.5	0.485	7.84474e-09
48.75	0.4875	6.84132e-09
49	0.49	5.96226e-09
49.25	0.4925	5.19265e-09
49.5	0.495	4.51929e-09
49.75	0.4975	3.93054e-09
50	0.5	3.41611e-09
50.25	0.5025	2.96692e-09
50.5	0.505	2.57496e-09
50.75	0.5075	2.23319e-09
51	0.51	1.93537e-09
51.25	0.5125	1.67605e-09
51.5	0.515	1.4504e-09
51.75	0.5175	1.25419e-09
52	0.52	1.0837e-09
52.25	0.5225	9.35678e-10
52.5	0.525	8.07249e-10
52.75	0.5275	6.95907e-10
53	0.53	5.99449e-10
53.25	0.5325	5.1595e-10
53.5	0.535	4.43725e-10
53.75	0.5375	3.81301e-10
54	0.54	3.27389e-10
54.25	0.5425	2.80866e-10
54.5	0.545	2.40752e-10
54.75	0.5475	2.06192e-10
55	0.55	1.76442e-10
55.25	0.5525	1.50853e-10
55.5	0.555	1.28862e-10
55.75	0.5575	1.09979e-10
56	0.56	9.37792e-11
56.25	0.5625	7.98928e-11
56.5	0.565	6.80002e-11
56.75	0.5675	5.78242e-11
57	0.57	4.91247e-11
57.25	0.5725	4.16945e-11
57.5	0.575	3.5354e-11
57.75	0.5775	2.99486e-11
58	0.58	2.53446e-11
58.25	0.5825	2.14271e-11
58.5	0.585	1.80968e-11
58.75	0.5875	1.52686e-11
59	0.59	1.2869e-11
59.25	0.5925	1.08353e-11
59.5	0.595	9.11323e-12
59.75	0.5975	7.65668e-12
60	0.6	6.42595e-12
60.25	0.6025	5.38712e-12
60.5	0.605	4.51121e-12
60.75	0.6075	3.77347e-12
61	0.61	3.15277e-12
61.25	0.6125	2.63113e-12
61.5	0.615	2.19322e-12
61.75	0.6175	1.82604e-12
62	0.62	1.5185e-12
62.25	0.6225	1.26122e-12
62.5	0.625	1.04624e-12
62.75	0.6275	8.66815e-13
63	0.63	7.17255e-13
63.25	0.6325	5.92738e-13
63.5	0.635	4.892e-13
63.75	0.6375	4.03216e-13
64	0.64	3.319e-13
64.25	0.6425	2.72828e-13
64.5	0.645	2.23961e-13
64.75	0.6475	1.83591e-13
65	0.65	1.50284e-13
65.25	0.6525	1.22844e-13
65.5	0.655	1.00268e-13
65.75	0.6575	8.17201e-14
66	0.66	6.65035e-14
66.25	0.6625	5.40381e-14
66.5	0.665	4.38415e-14
66.75	0.6675	3.55132e-14
67	0.67	2.87213e-14
67.25	0.6725	2.31909e-14
67.5	0.675	1.86947e-14
67.75	0.6775	1.50452e-14
68	0.68	1.20877e-14
68.25	0.6825	9.69488e-15
68.5	0.685	7.76219e-15
68.75	0.6875	6.20379e-15
69	0.69	4.94934e-15
69.25	0.6925	3.94134e-15
69.5	0.695	3.1328e-15
69.75	0.6975	2.48543e-15
70	0.7	1.96805e-15
70.25	0.7025	1.55532e-15
70.5	0.705	1.22672e-15
70.75	0.7075	9.65584e-16
71	0.71	7.58479e-16
71.25	0.7125	5.94552e-16
71.5	0.715	4.65063e-16
71.75	0.7175	3.62989e-16
72	0.72	2.82696e-16
72.25	0.7225	2.1967e-16
72.5	0.725	1.70307e-16
72.75	0.7275	1.31729e-16
73	0.73	1.0165e-16
73.25	0.7325	7.82495e-17
73.5	0.735	6.00883e-17
73.75	0.7375	4.60269e-17
74	0.74	3.51662e-17
74.25	0.7425	2.67985e-17
74.5	0.745	2.03677e-17
74.75	0.7475	1.54384e-17
75	0.75	1.16698e-17
75.25	0.7525	8.79635e-18
75.5	0.755	6.61144e-18
75.75	0.7575	4.9547e-18
76	0.76	3.70204e-18
76.25	0.7625	2.75765e-18
76.5	0.765	2.04778e-18
76.75	0.7675	1.51581e-18
77	0.77	1.1184e-18
77.25	0.7725	8.22436e-19
77.5	0.775	6.02745e-19
77.75	0.7775	4.40207e-19
78	0.78	3.2036e-19
78.25	0.7825	2.32296e-19
78.5	0.785	1.67815e-19
78.75	0.7875	1.20773e-19
79	0.79	8.658e-20
79.25	0.7925	6.18207e-20
79.5	0.795	4.3962e-20
79.75	0.7975	3.11318e-20
80	0.8	2.19517e-20
80.25	0.8025	1.54108e-20
80.5	0.805	1.07702e-20
80.75	0.8075	7.49229e-21
81	0.81	5.18734e-21
81.25	0.8125	3.57405e-21
81.5	0.815	2.45022e-21
81.75	0.8175	1.67116e-21
82	0.82	1.13381e-21
82.25	0.8225	7.65075e-22
82.5	0.825	5.13387e-22
82.75	0.8275	3.42526e-22
83	0.83	2.27183e-22
83.25	0.8325	1.49767e-22
83.5	0.835	9.81151e-23
83.75	0.8375	6.38632e-23
84	0.84	4.12928e-23
84.25	0.8425	2.65165e-23
84.5	0.845	1.69075e-23
84.75	0.8475	1.0702e-23
85	0.85	6.72305e-24
85.25	0.8525	4.19059e-24
85.5	0.855	2.59105e-24
85.75	0.8575	1.5887e-24
86	0.86	9.6572e-25
86.25	0.8625	5.81786e-25
86.5	0.865	3.47246e-25
86.75	0.8675	2.05268e-25
87	0.87	1.20131e-25
87.25	0.8725	6.95783e-26
87.5	0.875	3.98652e-26
87.75	0.8775	2.25854e-26
88	0.88	1.26466e-26
88.25	0.8825	6.99544e-27
88.5	0.885	3.82056e-27
88.75	0.8875	2.05904e-27
89	0.89	1.09438e-27
89.25	0.8925	5.73275e-28
89.5	0.895	2.95767e-28
89.75	0.8975	1.50179e-28
90	0.9	7.49894e-29
90.25	0.9025	3.67921e-29
90.5	0.905	1.77205e-29
90.75	0.9075	8.37021e-30
91	0.91	3.87321e-30
91.25	0.9125	1.75379e-30
91.5	0.915	7.76081e-31
91.75	0.9175	3.35172e-31
92	0.92	1.41061e-31
92.25	0.9225	5.77578e-32
92.5	0.925	2.29667e-32
92.75	0.9275	8.85129e-33
93	0.93	3.299e-33
93.25	0.9325	1.18623e-33
93.5	0.935	4.10382e-34
93.75	0.9375	1.36184e-34
94	0.94	4.3202e-35
94.25	0.9425	1.30514e-35
94.5	0.945	3.73853e-36
94.75	0.9475	1.01037e-36
95	0.95	2.56172e-37
95.25	0.9525	6.05352e-38
95.5	0.955	1.32313e-38
95.75	0.9575	2.65118e-39
96	0.96	4.81878e-40
96.25	0.9625	7.84566e-41
96.5	0.965	1.12697e-41
96.75	0.9675	1.40191e-42
97	0.97	1.47583e-43
97.25	0.9725	1.27712e-44
97.5	0.975	8.7511e-46
97.75	0.9775	4.51995e-47
98	0.98	1.64615e-48
98.25	0.9825	3.84986e-50
98.5	0.985	5.04158e-52
98.75	0.9875	2.98947e-54
99	0.99	5.62341e-57
99.25	0.9925	1.72226e-60
99.5	0.995	1.92102e-65
99.75	0.9975	6.5624e-74
100	1	0

## Sheet: Genotyping
Colony	Caste	Matriline	LOCUS 1	LOCUS 1	LOCUS 2	LOCUS 2	LOCUS 3	LOCUS 3	LOCUS 4	LOCUS 4	LOCUS 5	LOCUS 5	LOCUS 6	LOCUS 6	LOCUS 7	LOCUS 7	LOCUS 8	LOCUS 8
Colony1	Worker	1	142	144	271	271	200	200	245	245	183	185	253	255	254	248	262	264
Colony1	Worker	1	142	144	271	271	200	178	245	243	183	185	253	257	254	232	262	264
Colony1	Worker	1	142	144	271	271	200	178	245	243	183	185	253	257	254	232	262	264
Colony1	Worker	1	142	144	271	271	200	200	245	243	183	185	253	255	254	232	262	262
Colony1	Worker	1	142	144	271	271	200	200	245	245	183	185	253	257	254	248	262	264
Colony1	Worker	1	142	144	271	271	200	178	245	245	183	185	253	255	254	232	262	264
Colony1	Worker	1	142	144	271	271	200	178	245	245	183	185	253	255	254	248	262	264
Colony1	Worker	1	142	144	271	271	200	178	245	245	183	185	253	255	254	232	262	262
Colony1	Worker	1	142	144	271	271	200	200	245	245	183	185	253	255	254	232	262	264
Colony1	Worker	1	142	144	271	271	200	200	245	245	183	185	253	255	254	232	262	262
Colony1	Worker	1	142	144	271	271	200	200	245	243	183	185	253	257	254	248	262	262
Colony1	Worker	1	142	144	271	271	200	178	245	243	183	185	253	255	254	232	262	262
Colony1	Worker	1	142	144	271	271	200	178	245	243	183	185	253	255	254	248	262	264
Colony1	Worker	1	142	144	271	271	200	200	245	243	183	185	253	257	254	232	262	262
Colony1	Worker	1	142	144	271	271	200	178	245	245	183	185	253	257	254	232	262	262
Colony1	Worker	1	142	144	271	271	200	178	245	243	183	185	253	255	254	232	262	264
Colony1	Worker	1	142	144	271	271	200	200	245	245	183	185	253	257	254	248	262	262
Colony1	Worker	1	142	144	271	271	200	178	245	243	183	185	253	255	254	248	262	262
Colony1	Worker	1	142	144	271	271	200	178	245	245	183	185	253	257	254	232	262	264
Colony1	Worker	1	142	144	271	271	200	178	245	243	183	185	253	255	254	248	262	262
Colony1	Worker	1	142	144	271	271	200	178	245	243	183	185	253	257	254	232	262	264
Colony1	Worker	1	142	144	271	271	200	200	245	245	183	185	253	257	254	248	262	264
Colony1	Worker	1	142	144	271	271	200	200	245	243	183	185	253	257	254	248	262	262
Colony1	Worker	1	142	144	271	271	200	200	245	243	183	185	253	257	254	248	262	264
Colony1	Worker	1	142	144	271	271	200	178	245	245	183	185	253	255	254	248	262	262
Colony1	Worker	1	142	144	271	271	200	178	245	243	183	185	253	257	254	232	262	262
Colony1	Worker	1	142	144	271	271	200	178	245	243	183	185	253	257	254	248	262	262
Colony1	Worker	1	142	144	271	271	200	200	245	243	183	185	253	255	254	248	262	262
Colony1	Worker	1	142	144	271	271	200	178	245	243	183	185	253	255	254	248	262	264
Colony1	Worker	1	142	144	271	271	200	200	245	245	183	185	253	257	254	248	262	264
Colony1	Worker	1	142	144	271	271	200	200	245	243	183	185	253	257	254	232	262	262
Colony1	Worker	1	142	144	271	271	200	200	245	245	183	185	253	257	254	232	262	262
Colony1	Worker	1	142	144	271	271	200	178	245	243	183	185	253	255	254	232	262	262
Colony1	Worker	1	142	144	271	271	200	200	245	245	183	185	253	257	254	232	262	264
Colony1	Worker	1	142	144	271	271	200	200	245	243	183	185	253	255	254	232	262	264
Colony1	Worker	1	142	144	271	271	200	178	245	245	183	185	253	257	254	232	262	262
Colony1	Worker	1	142	144	271	271	200	200	245	243	183	185	253	257	254	232	262	264
Colony1	Worker	1	142	144	271	271	200	200	245	245	183	185	253	257	254	248	262	264
Colony1	Worker	1	142	144	271	271	200	200	245	243	183	185	253	257	254	232	262	262
Colony1	Worker	1	142	144	271	271	200	178	245	245	183	185	253	255	254	248	262	264
Colony1	Worker	1	142	144	271	271	200	178	245	243	183	185	253	255	254	232	262	264
Colony1	Worker	1	142	144	271	271	200	200	245	245	183	185	253	255	254	248	262	264
Colony1	Worker	1	142	144	271	271	200	178	245	245	183	185	253	255	254	248	262	264
Colony1	Worker	1	142	144	271	271	200	200	245	243	183	185	253	257	254	248	262	264
Colony1	Worker	1	142	144	271	271	200	200	245	245	183	185	253	257	254	232	262	262
Colony1	Worker	1	142	144	271	271	200	178	245	245	183	185	253	257	254	248	262	262
Colony1	Worker	1	142	144	271	271	200	200	245	245	183	185	253	257	254	248	262	262
Colony1	Worker	1	142	144	271	271	200	178	245	243	183	185	253	257	254	232	262	264
Colony1	Worker	1	142	144	271	271	200	178	245	243	183	185	253	255	254	232	262	264
Colony1	Worker	1	142	144	271	271	200	200	245	245	183	185	253	255	254	248	262	264
Colony1	Worker	1	142	144	271	271	200	200	245	245	183	185	253	257	254	248	262	262
Colony1	Worker	1	142	144	271	271	200	178	245	243	183	185	253	255	254	232	262	262
Colony1	Worker	1	142	144	271	271	200	178	245	245	183	185	253	257	254	232	262	262
Colony1	Worker	1	142	144	271	271	200	178	245	243	183	185	253	255	254	248	262	264
Colony1	Worker	1	142	144	271	271	200	200	245	245	183	185	253	257	254	248	262	262
Colony1	Worker	1	142	144	271	271	200	200	245	243	183	185	253	257	254	248	262	262
Colony1	Worker	1	142	144	271	271	200	200	245	245	183	185	253	257	254	248	262	262
Colony1	Worker	1	142	144	271	271	200	178	245	243	183	185	253	255	254	248	262	264
Colony1	Worker	1	142	144	271	271	200	178	245	243	183	185	253	255	254	248	262	262
Colony1	Worker	1	142	144	271	271	200	178	245	243	183	185	253	255	254	248	262	262
Colony1	Worker	1	142	144	271	271	200	178	245	245	183	185	253	255	254	248	262	262
Colony1	Worker	1	142	144	271	271	200	200	245	243	183	185	253	255	254	248	262	264
Colony1	Worker	1	142	144	271	271	200	178	245	243	183	185	253	255	254	248	262	262
Colony1	Worker	1	142	144	271	271	200	178	245	245	183	185	253	255	254	248	262	264
Colony1	Worker	1	142	144	271	271	200	200	245	245	183	185	253	257	254	248	262	262
Colony1	Worker	1	142	144	271	271	200	200	245	243	183	185	253	257	254	248	262	264
Colony1	Worker	1	142	144	271	271	200	178	245	243	183	185	253	255	254	248	262	262
Colony1	Worker	1	142	144	271	271	200	200	245	245	183	185	253	255	254	248	262	262
Colony1	Worker	1	142	144	271	271	200	178	245	245	183	185	253	257	254	248	262	264
Colony1	Worker	1	142	144	271	271	200	200	245	245	183	185	253	255	254	248	262	264
Colony1	Worker	1	142	144	271	271	200	200	245	243	183	185	253	255	254	248	262	264
Colony1	Worker	1	142	144	271	271	200	200	245	243	183	185	253	257	254	248	262	264
Colony1	Worker	1	142	144	271	271	200	178	245	243	183	185	253	255	254	232	262	264
Colony1	Worker	1	142	144	271	271	200	178	245	243	183	185	253	257	254	232	262	262
Colony1	Worker	1	142	144	271	271	200	200	245	245	183	185	253	255	254	232	262	264
Colony1	Worker	1	142	144	271	271	200	178	245	245	183	185	253	257	254	248	262	262
Colony1	Worker	1	142	144	271	271	200	200	245	245	183	185	253	255	254	248	262	262
Colony1	Worker	1	142	144	271	271	200	200	245	245	183	185	253	257	254	232	262	262
Colony1	Worker	1	142	144	271	271	200	178	245	243	183	185	253	255	254	232	262	264
Colony1	Worker	1	142	144	271	271	200	200	245	245	183	185	253	257	254	248	262	262
Colony1	Worker	1	142	144	271	271	200	178	245	245	183	185	253	257	254	248	262	262
Colony1	Worker	1	142	144	271	271	200	200	245	245	183	185	253	255	254	248	262	262
Colony1	Worker	1	142	144	271	271	200	178	245	245	183	185	253	257	254	248	262	262
Colony1	Worker	1	142	144	271	271	200	200	245	243	183	185	253	255	254	232	262	262
Colony1	Worker	1	142	144	271	271	200	200	245	245	183	185	253	257	254	232	262	262
Colony1	Worker	1	142	144	271	271	200	178	245	243	183	185	253	255	254	248	262	262
Colony1	Worker	1	142	144	271	271	200	178	245	245	183	185	253	257	254	248	262	262
Colony1	Worker	1	142	144	271	271	200	200	245	245	183	185	253	255	254	248	262	262
Colony1	Worker	1	142	144	271	271	200	200	245	243	183	185	253	257	254	248	262	262
Colony1	Worker	1	142	144	271	271	200	200	245	243	183	185	253	255	254	232	262	264
Colony1	Worker	1	142	144	271	271	200	200	245	245	183	185	253	255	254	232	262	262
Colony1	Worker	1	142	144	271	271	200	200	245	243	183	185	253	255	254	248	262	262
Colony1	Worker	1	142	144	271	271	200	200	245	245	183	185	253	255	254	248	262	264
Colony1	Worker	1	142	144	271	271	200	200	245	245	183	185	253	255	254	248	262	262
Colony1	Worker	1	142	144	271	271	200	200	245	243	183	185	253	257	254	232	262	264
Colony1	Worker	1	142	144	271	271	200	178	245	243	183	185	253	255	254	248	262	262
Colony1	Worker	1	142	144	271	271	200	200	245	245	183	185	253	257	254	248	262	264
Colony1	Drifter		142	144	271	271	206	194	243	243	191	195	253	257	228	242	262	264
Colony1	Drifter		142	144	271	271	200	178	243	243	183	185	253	249	244	250	258	270
Colony1	Drifter		142	144	271	271	180	194	243	243	191	195	253	257	228	240	258	262
Colony2	Worker	1	142	144	271	271	178	178	243	245	185	185	253	253	232	228	264	266
Colony2	Worker	1	142	144	271	271	178	178	243	245	185	189	253	253	232	228	264	266
Colony2	Worker	1	142	144	271	271	178	178	243	245	185	189	253	253	232	228	264	266
Colony2	Worker	1	142	144	271	271	178	178	243	245	185	185	253	253	232	228	264	266
Colony2	Worker	1	142	144	271	271	178	178	243	245	185	185	253	253	232	228	264	262
Colony2	Worker	1	142	144	271	271	178	178	243	245	185	185	253	253	232	242	264	262
Colony2	Worker	1	142	144	271	271	178	178	243	245	185	189	253	253	232	242	264	266
Colony2	Worker	1	142	144	271	271	178	178	243	245	185	189	253	253	232	228	264	262
Colony2	Worker	1	142	144	271	271	178	178	243	245	185	189	253	253	232	228	264	262
Colony2	Worker	1	142	144	271	271	178	182	243	245	185	185	253	253	232	228	264	262
Colony2	Worker	1	142	144	271	271	178	178	243	245	185	189	253	253	232	228	264	266
Colony2	Worker	1	142	144	271	271	178	182	243	245	185	189	253	253	232	242	264	262
Colony2	Worker	1	142	144	271	271	178	178	243	245	185	185	253	253	232	242	264	262
Colony2	Worker	1	142	144	271	271	178	178	243	245	185	185	253	253	232	242	264	266
Colony2	Worker	1	142	144	271	271	178	178	243	245	185	185	253	253	232	242	264	262
Colony2	Worker	1	142	144	271	271	178	178	243	245	185	185	253	253	232	228	264	262
Colony2	Worker	1	142	144	271	271	178	182	243	245	185	185	253	253	232	228	264	262
Colony2	Worker	1	142	144	271	271	178	182	243	245	185	185	253	253	232	242	264	266
Colony2	Worker	1	142	144	271	271	178	182	243	245	185	189	253	253	232	242	264	262
Colony2	Worker	1	142	144	271	271	178	182	243	245	185	189	253	253	232	228	264	262
Colony2	Worker	1	142	144	271	271	178	178	243	245	185	185	253	253	232	228	264	262
Colony2	Worker	1	142	144	271	271	178	178	243	245	185	185	253	253	232	228	264	262
Colony2	Worker	1	142	144	271	271	178	178	243	245	185	185	253	253	232	228	264	266
Colony2	Worker	1	142	144	271	271	178	182	243	245	185	185	253	253	232	242	264	262
Colony2	Worker	1	142	144	271	271	178	178	243	245	185	185	253	253	232	242	264	266
Colony2	Worker	1	142	144	271	271	178	178	243	245	185	185	253	253	232	242	264	266
Colony2	Worker	1	142	144	271	271	178	178	243	245	185	185	253	253	232	228	264	266
Colony2	Worker	1	142	144	271	271	178	182	243	245	185	189	253	253	232	228	264	266
Colony2	Worker	1	142	144	271	271	178	178	243	245	185	185	253	253	232	228	264	266
Colony2	Worker	1	142	144	271	271	178	178	243	245	185	185	253	253	232	242	264	262
Colony2	Worker	1	142	144	271	271	178	182	243	245	185	189	253	253	232	242	264	262
Colony2	Worker	1	142	144	271	271	178	182	243	245	185	189	253	253	232	242	264	266
Colony2	Worker	1	142	144	271	271	178	178	243	245	185	189	253	253	232	242	264	266
Colony2	Worker	1	142	144	271	271	178	182	243	245	185	185	253	253	232	228	264	262
Colony2	Worker	1	142	144	271	271	178	178	243	245	185	189	253	253	232	242	264	262
Colony2	Worker	1	142	144	271	271	178	182	243	245	185	185	253	253	232	228	264	262
Colony2	Worker	1	142	144	271	271	178	178	243	245	185	185	253	253	232	242	264	266
Colony2	Worker	1	142	144	271	271	178	178	243	245	185	185	253	253	232	242	264	266
Colony2	Worker	1	142	144	271	271	178	178	243	245	185	185	253	253	232	242	264	262
Colony2	Worker	1	142	144	271	271	178	178	243	245	185	189	253	253	232	228	264	262
Colony2	Worker	1	142	144	271	271	178	182	243	245	185	185	253	253	232	242	264	262
Colony2	Worker	1	142	144	271	271	178	178	243	245	185	185	253	253	232	228	264	262
Colony2	Worker	1	142	144	271	271	178	178	243	245	185	185	253	253	232	228	264	262
Colony2	Worker	1	142	144	271	271	178	178	243	245	185	189	253	253	232	242	264	262
Colony2	Worker	1	142	144	271	271	178	182	243	245	185	185	253	253	232	228	264	262
Colony2	Worker	1	142	144	271	271	178	178	243	245	185	185	253	253	232	242	264	266
Colony2	Worker	1	142	144	271	271	178	178	243	245	185	189	253	253	232	242	264	262
Colony2	Worker	1	142	144	271	271	178	178	243	245	185	185	253	253	232	242	264	266
Colony2	Worker	1	142	144	271	271	178	182	243	245	185	185	253	253	232	228	264	262
Colony2	Worker	1	142	144	271	271	178	178	243	245	185	185	253	253	232	228	264	266
Colony2	Worker	1	142	144	271	271	178	182	243	245	185	189	253	253	232	228	264	266
Colony2	Worker	1	142	144	271	271	178	178	243	245	185	185	253	253	232	242	264	262
Colony2	Worker	1	142	144	271	271	178	178	243	245	185	189	253	253	232	242	264	262
Colony2	Worker	1	142	144	271	271	178	178	243	245	185	185	253	253	232	242	264	262
Colony2	Worker	1	142	144	271	271	178	182	243	245	185	189	253	253	232	242	264	266
Colony2	Worker	1	142	144	271	271	178	182	243	245	185	185	253	253	232	242	264	262
Colony2	Worker	1	142	144	271	271	178	178	243	245	185	189	253	253	232	228	264	262
Colony2	Worker	1	142	144	271	271	178	178	243	245	185	185	253	253	232	242	264	266
Colony2	Worker	1	142	144	271	271	178	182	243	245	185	189	253	253	232	242	264	266
Colony2	Worker	1	142	144	271	271	178	182	243	245	185	189	253	253	232	228	264	262
Colony2	Worker	1	142	144	271	271	178	182	243	245	185	189	253	253	232	242	264	262
Colony2	Worker	1	142	144	271	271	178	182	243	245	185	189	253	253	232	242	264	262
Colony2	Worker	1	142	144	271	271	178	178	243	245	185	185	253	253	232	242	264	266
Colony2	Worker	1	142	144	271	271	178	178	243	245	185	185	253	253	232	242	264	266
Colony2	Worker	1	142	144	271	271	178	182	243	245	185	185	253	253	232	228	264	266
Colony2	Worker	1	142	144	271	271	178	182	243	245	185	185	253	253	232	242	264	266
Colony2	Worker	1	142	144	271	271	178	178	243	245	185	189	253	253	232	242	264	266
Colony2	Worker	1	142	144	271	271	178	182	243	245	185	185	253	253	232	242	264	262
Colony2	Worker	1	142	144	271	271	178	182	243	245	185	189	253	253	232	228	264	266
Colony2	Worker	1	142	144	271	271	178	178	243	245	185	189	253	253	232	228	264	266
Colony2	Worker	1	142	144	271	271	178	182	243	245	185	189	253	253	232	228	264	262
Colony2	Worker	1	142	144	271	271	178	178	243	245	185	185	253	253	232	242	264	262
Colony2	Worker	1	142	144	271	271	178	178	243	245	185	189	253	253	232	228	264	262
Colony2	Worker	1	142	144	271	271	178	178	243	245	185	189	253	253	232	228	264	266
Colony2	Worker	1	142	144	271	271	178	178	243	245	185	185	253	253	232	242	264	266
Colony2	Worker	1	142	144	271	271	178	178	243	245	185	185	253	253	232	242	264	266
Colony2	Worker	1	142	144	271	271	178	178	243	245	185	185	253	253	232	228	264	266
Colony2	Worker	1	142	144	271	271	178	182	243	245	185	189	253	253	232	242	264	262
Colony2	Worker	1	142	144	271	271	178	182	243	245	185	189	253	253	232	242	264	266
Colony2	Worker	1	142	144	271	271	178	182	243	245	185	189	253	253	232	242	264	262
Colony2	Worker	1	142	144	271	271	178	182	243	245	185	185	253	253	232	228	264	262
Colony2	Worker	1	142	144	271	271	178	182	243	245	185	189	253	253	232	228	264	266
Colony2	Worker	1	142	144	271	271	178	182	243	245	185	189	253	253	232	242	264	262
Colony2	Worker	1	142	144	271	271	178	182	243	245	185	185	253	253	232	228	264	266
Colony2	Worker	1	142	144	271	271	178	178	243	245	185	185	253	253	232	242	264	262
Colony2	Worker	1	142	144	271	271	178	182	243	245	185	185	253	253	232	228	264	262
Colony2	Worker	1	142	144	271	271	178	182	243	245	185	185	253	253	232	242	264	266
Colony2	Worker	1	142	144	271	271	178	178	243	245	185	189	253	253	232	228	264	262
Colony2	Worker	1	142	144	271	271	178	178	243	245	185	185	253	253	232	242	264	266
Colony2	Worker	1	142	144	271	271	178	178	243	245	185	185	253	253	232	242	264	266
Colony2	Worker	1	142	144	271	271	178	182	243	245	185	185	253	253	232	242	264	262
Colony2	Worker	1	142	144	271	271	178	182	243	245	185	189	253	253	232	242	264	262
Colony2	Worker	1	142	144	271	271	178	182	243	245	185	189	253	253	232	242	264	266
Colony2	Worker	1	142	144	271	271	178	178	243	245	185	189	253	253	232	228	264	266
Colony2	Worker	1	142	144	271	271	178	178	243	245	185	189	253	253	232	242	264	266
Colony2	Worker	1	142	144	271	271	178	178	243	245	185	189	253	253	232	228	264	262
Colony2	Worker	1	142	144	271	271	178	182	243	245	185	189	253	253	232	228	264	266
Colony2	Worker	1	142	144	271	271	178	182	243	245	185	185	253	253	232	242	264	266
Colony2	Worker	1	142	144	271	271	178	182	243	245	185	185	253	253	232	242	264	262
Colony2	Worker	1	142	144	271	271	178	182	243	245	185	185	253	253	232	242	264	266
Colony2	Gyne	1	142	144	271	271	178	182	243	245	185	185	253	253	232	242	264	266
Colony2	Gyne	1	142	144	271	271	178	178	243	245	185	185	253	253	232	228	264	266
Colony2	Gyne	1	142	144	271	271	178	182	243	245	185	189	253	253	232	242	264	262
Colony2	Gyne	1	142	144	271	271	178	178	243	245	185	185	253	253	232	242	264	266
Colony2	Gyne	1	142	144	271	271	178	178	243	245	185	185	253	253	232	242	264	266
Colony2	Gyne	1	142	144	271	271	178	182	243	245	185	185	253	253	232	242	264	266
Colony2	Gyne	1	142	144	271	271	178	182	243	245	185	189	253	253	232	242	264	266
Colony2	Gyne	1	142	144	271	271	178	182	243	245	185	185	253	253	232	242	264	262
Colony2	Gyne	1	142	144	271	271	178	178	243	245	185	185	253	253	232	228	264	262
Colony2	Gyne	1	142	144	271	271	178	178	243	245	185	185	253	253	232	228	264	266
Colony2	Gyne	1	142	144	271	271	178	182	243	245	185	185	253	253	232	228	264	262
Colony2	Gyne	1	142	144	271	271	178	182	243	245	185	185	253	253	232	228	264	262
Colony2	Gyne	1	142	144	271	271	178	182	243	245	185	185	253	253	232	242	264	262
Colony2	Gyne	1	142	144	271	271	178	178	243	245	185	189	253	253	232	242	264	266
Colony2	Gyne	1	142	144	271	271	178	182	243	245	185	189	253	253	232	242	264	266
Colony2	Gyne	1	142	144	271	271	178	182	243	245	185	189	253	253	232	242	264	262
Colony2	Gyne	1	142	144	271	271	178	178	243	245	185	189	253	253	232	228	264	262
Colony2	Gyne	1	142	144	271	271	178	182	243	245	185	185	253	253	232	228	264	266
Colony2	Gyne	1	142	144	271	271	178	182	243	245	185	185	253	253	232	242	264	266
Colony2	Gyne	1	142	144	271	271	178	178	243	245	185	185	253	253	232	242	264	262
Colony2	Gyne	1	142	144	271	271	178	182	243	245	185	189	253	253	232	228	264	266
Colony2	Gyne	1	142	144	271	271	178	178	243	245	185	189	253	253	232	242	264	262
Colony2	Gyne	1	142	144	271	271	178	182	243	245	185	189	253	253	232	228	264	262
Colony2	Gyne	1	142	144	271	271	178	182	243	245	185	189	253	253	232	242	264	262
Colony2	Gyne	1	142	144	271	271	178	178	243	245	185	185	253	253	232	242	264	262
Colony2	Gyne	1	142	144	271	271	178	182	243	245	185	189	253	253	232	242	264	266
Colony2	Gyne	1	142	144	271	271	178	178	243	245	185	189	253	253	232	228	264	266
Colony2	Gyne	1	142	144	271	271	178	182	243	245	185	189	253	253	232	242	264	262
Colony2	Gyne	1	142	144	271	271	178	182	243	245	185	185	253	253	232	228	264	262
Colony2	Gyne	1	142	144	271	271	178	182	243	245	185	185	253	253	232	242	264	266
Colony2	Gyne	1	142	144	271	271	178	178	243	245	185	185	253	253	232	242	264	266
Colony2	Gyne	1	142	144	271	271	178	178	243	245	185	185	253	253	232	228	264	266
Colony2	Gyne	1	142	144	271	271	178	182	243	245	185	189	253	253	232	228	264	266
Colony2	Gyne	1	142	144	271	271	178	178	243	245	185	189	253	253	232	228	264	262
Colony2	Gyne	1	142	144	271	271	178	178	243	245	185	185	253	253	232	242	264	266
Colony2	Gyne	1	142	144	271	271	178	182	243	245	185	189	253	253	232	228	264	266
Colony2	Gyne	1	142	144	271	271	178	178	243	245	185	189	253	253	232	228	264	262
Colony2	Gyne	1	142	144	271	271	178	182	243	245	185	189	253	253	232	228	264	262
Colony2	Gyne	1	142	144	271	271	178	178	243	245	185	185	253	253	232	228	264	266
Colony2	Gyne	1	142	144	271	271	178	182	243	245	185	185	253	253	232	228	264	262
Colony2	Male	1	144		271		178		245		189		253		228		262
Colony2	Male	1	144		271		182		245		185		253		228		262
Colony2	Male	1	144		271		182		245		185		253		242		266
Colony2	Male	1	144		271		178		245		185		253		228		262
Colony2	Male	1	144		271		178		245		189		253		242		266
Colony2	Male	1	144		271		182		245		189		253		242		262
Colony2	Male	1	144		271		178		245		189		253		228		262
Colony2	Male	1	144		271		178		245		189		253		228		266
Colony2	Male	1	144		271		178		245		185		253		242		262
Colony2	Male	1	144		271		178		245		185		253		242		262
Colony2	Male	1	144		271		178		245		189		253		242		266
Colony2	Male	1	144		271		178		245		185		253		242		262
Colony2	Male	1	144		271		178		245		189		253		242		266
Colony2	Male	1	144		271		182		245		185		253		228		262
Colony2	Male	1	144		271		182		245		189		253		242		266
Colony2	Male	1	144		271		182		245		189		253		228		266
Colony2	Male	1	144		271		178		245		189		253		228		266
Colony2	Male	1	144		271		178		245		189		253		228		266
Colony2	Male	1	144		271		178		245		185		253		242		262
Colony2	Male	1	144		271		182		245		185		253		228		262
Colony2	Male	1	144		271		182		245		189		253		242		266
Colony2	Male	1	144		271		178		245		189		253		228		262
Colony2	Male	1	144		271		178		245		185		253		228		266
Colony2	Male	1	144		271		178		245		189		253		242		262
Colony2	Male	1	144		271		182		245		185		253		228		266
Colony2	Male	1	144		271		182		245		185		253		228		262
Colony2	Male	1	144		271		178		245		189		253		242		266
Colony2	Male	1	144		271		182		245		189		253		228		262
Colony2	Male	1	144		271		182		245		189		253		228		266
Colony2	Male	1	144		271		178		245		185		253		242		266
Colony3	Worker	1	142	144	271	271	178	182	243	243	187	189	253	257	248	252	260	264
Colony3	Worker	1	142	144	271	271	182	192	243	243	185	187	253	257	248	260	260	264
Colony3	Worker	1	142	144	271	271	178	182	243	243	187	189	251	257	248	260	260	264
Colony3	Worker	1	142	144	271	271	182	192	243	243	187	189	253	257	248	260	260	264
Colony3	Worker	1	142	144	271	271	182	192	243	243	187	189	253	257	248	252	260	264
Colony3	Worker	1	142	144	271	271	182	192	243	243	187	189	251	257	248	260	260	264
Colony3	Worker	1	142	142	271	271	178	182	243	243	187	189	251	257	248	252	260	264
Colony3	Worker	1	142	142	271	271	182	192	243	243	185	187	253	257	248	252	260	264
Colony3	Worker	1	142	144	271	271	182	192	243	243	187	189	251	257	248	252	260	264
Colony3	Worker	1	142	142	271	271	182	192	243	243	187	189	253	257	248	260	260	264
Colony3	Worker	1	142	142	271	271	178	182	243	243	185	187	253	257	248	252	260	264
Colony3	Worker	1	142	142	271	271	178	182	243	243	187	189	253	257	248	252	260	264
Colony3	Worker	1	142	144	271	271	178	182	243	243	187	189	253	257	248	252	260	264
Colony3	Worker	1	142	142	271	271	178	182	243	243	187	189	253	257	248	260	260	264
Colony3	Worker	1	142	144	271	271	182	192	243	243	187	189	251	257	248	260	260	264
Colony3	Worker	1	142	144	271	271	178	182	243	243	187	189	253	257	248	260	260	264
Colony3	Worker	1	142	142	271	271	178	182	243	243	185	187	251	257	248	252	260	264
Colony3	Worker	1	142	144	271	271	182	192	243	243	185	187	251	257	248	252	260	264
Colony3	Worker	1	142	142	271	271	178	182	243	243	185	187	251	257	248	252	260	264
Colony3	Worker	1	142	144	271	271	178	182	243	243	185	187	251	257	248	252	260	264
Colony3	Worker	1	142	144	271	271	182	192	243	243	185	187	251	257	248	252	260	264
Colony3	Worker	1	142	142	271	271	178	182	243	243	187	189	251	257	248	260	260	264
Colony3	Worker	1	142	144	271	271	182	192	243	243	185	187	251	257	248	252	260	264
Colony3	Worker	1	142	144	271	271	182	192	243	243	185	187	253	257	248	252	260	264
Colony3	Worker	1	142	144	271	271	182	192	243	243	185	187	251	257	248	252	260	264
Colony3	Worker	1	142	142	271	271	178	182	243	243	185	187	251	257	248	252	260	264
Colony3	Worker	1	142	142	271	271	178	182	243	243	187	189	253	257	248	252	260	264
Colony3	Worker	1	142	144	271	271	178	182	243	243	187	189	251	257	248	252	260	264
Colony3	Worker	1	142	144	271	271	178	182	243	243	187	189	251	257	248	260	260	264
Colony3	Worker	1	142	144	271	271	178	182	243	243	187	189	253	257	248	260	260	264
Colony3	Worker	1	142	142	271	271	178	182	243	243	187	189	251	257	248	252	260	264
Colony3	Worker	1	142	144	271	271	178	182	243	243	187	189	253	257	248	252	260	264
Colony3	Worker	1	142	142	271	271	178	182	243	243	185	187	253	257	248	260	260	264
Colony3	Worker	1	142	142	271	271	182	192	243	243	187	189	253	257	248	260	260	264
Colony3	Worker	1	142	142	271	271	178	182	243	243	185	187	253	257	248	260	260	264
Colony3	Worker	1	142	144	271	271	178	182	243	243	187	189	251	257	248	252	260	264
Colony3	Worker	1	142	142	271	271	182	192	243	243	187	189	251	257	248	260	260	264
Colony3	Worker	1	142	144	271	271	178	182	243	243	185	187	253	257	248	260	260	264
Colony3	Worker	1	142	144	271	271	182	192	243	243	187	189	251	257	248	252	260	264
Colony3	Worker	1	142	144	271	271	182	192	243	243	187	189	251	257	248	252	260	264
Colony3	Worker	1	142	142	271	271	178	182	243	243	187	189	253	257	248	252	260	264
Colony3	Worker	1	142	142	271	271	182	192	243	243	185	187	251	257	248	260	260	264
Colony3	Worker	1	142	144	271	271	182	192	243	243	187	189	253	257	248	252	260	264
Colony3	Worker	1	142	142	271	271	182	192	243	243	187	189	251	257	248	252	260	264
Colony3	Worker	1	142	144	271	271	182	192	243	243	185	187	253	257	248	260	260	264
Colony3	Worker	1	142	144	271	271	178	182	243	243	185	187	253	257	248	260	260	264
Colony3	Worker	1	142	144	271	271	178	182	243	243	185	187	251	257	248	260	260	264
Colony3	Worker	1	142	142	271	271	178	182	243	243	185	187	251	257	248	260	260	264
Colony3	Worker	1	142	144	271	271	182	192	243	243	185	187	253	257	248	252	260	264
Colony3	Worker	1	142	144	271	271	182	192	243	243	185	187	253	257	248	260	260	264
Colony3	Worker	1	142	144	271	271	182	192	243	243	185	187	251	257	248	252	260	264
Colony3	Worker	1	142	142	271	271	178	182	243	243	185	187	253	257	248	252	260	264
Colony3	Worker	1	142	144	271	271	178	182	243	243	187	189	251	257	248	260	260	264
Colony3	Worker	1	142	144	271	271	178	182	243	243	187	189	251	257	248	260	260	264
Colony3	Worker	1	142	142	271	271	182	192	243	243	187	189	251	257	248	260	260	264
Colony3	Worker	1	142	144	271	271	182	192	243	243	187	189	253	257	248	260	260	264
Colony3	Worker	1	142	144	271	271	182	192	243	243	185	187	253	257	248	252	260	264
Colony3	Worker	1	142	144	271	271	182	192	243	243	185	187	253	257	248	260	260	264
Colony3	Worker	1	142	144	271	271	182	192	243	243	187	189	253	257	248	260	260	264
Colony3	Worker	1	142	142	271	271	178	182	243	243	185	187	253	257	248	252	260	264
Colony3	Worker	1	142	142	271	271	178	182	243	243	185	187	251	257	248	260	260	264
Colony3	Worker	1	142	142	271	271	182	192	243	243	185	187	251	257	248	252	260	264
Colony3	Worker	1	142	144	271	271	182	192	243	243	185	187	253	257	248	260	260	264
Colony3	Worker	1	142	142	271	271	178	182	243	243	187	189	251	257	248	252	260	264
Colony3	Worker	1	142	144	271	271	178	182	243	243	187	189	253	257	248	252	260	264
Colony3	Worker	1	142	142	271	271	178	182	243	243	187	189	251	257	248	260	260	264
Colony3	Worker	1	142	142	271	271	178	182	243	243	187	189	251	257	248	260	260	264
Colony3	Worker	1	142	144	271	271	182	192	243	243	187	189	253	257	248	252	260	264
Colony3	Worker	1	142	142	271	271	182	192	243	243	185	187	251	257	248	252	260	264
Colony3	Worker	1	142	142	271	271	182	192	243	243	187	189	251	257	248	252	260	264
Colony3	Worker	1	142	144	271	271	182	192	243	243	187	189	251	257	248	260	260	264
Colony3	Worker	1	142	142	271	271	178	182	243	243	185	187	251	257	248	260	260	264
Colony3	Worker	1	142	142	271	271	182	192	243	243	185	187	253	257	248	260	260	264
Colony3	Worker	1	142	142	271	271	182	192	243	243	187	189	251	257	248	260	260	264
Colony3	Worker	1	142	144	271	271	178	182	243	243	185	187	251	257	248	252	260	264
Colony3	Worker	1	142	144	271	271	182	192	243	243	185	187	251	257	248	260	260	264
Colony3	Worker	1	142	144	271	271	182	192	243	243	187	189	253	257	248	260	260	264
Colony3	Worker	1	142	144	271	271	178	182	243	243	187	189	253	257	248	260	260	264
Colony3	Worker	1	142	142	271	271	182	192	243	243	185	187	253	257	248	252	260	264
Colony3	Worker	1	142	144	271	271	178	182	243	243	185	187	253	257	248	260	260	264
Colony3	Worker	1	142	144	271	271	178	182	243	243	185	187	253	257	248	260	260	264
Colony3	Worker	1	142	144	271	271	182	192	243	243	185	187	251	257	248	252	260	264
Colony3	Worker	1	142	144	271	271	182	192	243	243	187	189	253	257	248	252	260	264
Colony3	Worker	1	142	144	271	271	182	192	243	243	185	187	253	257	248	260	260	264
Colony3	Worker	1	142	144	271	271	182	192	243	243	185	187	253	257	248	252	260	264
Colony3	Worker	1	142	144	271	271	178	182	243	243	185	187	253	257	248	252	260	264
Colony3	Worker	1	142	144	271	271	182	192	243	243	185	187	251	257	248	252	260	264
Colony3	Worker	1	142	144	271	271	182	192	243	243	185	187	251	257	248	260	260	264
Colony3	Worker	1	142	144	271	271	182	192	243	243	185	187	253	257	248	252	260	264
Colony3	Worker	1	142	144	271	271	178	182	243	243	185	187	253	257	248	260	260	264
Colony3	Worker	1	142	144	271	271	178	182	243	243	187	189	253	257	248	260	260	264
Colony3	Worker	1	142	144	271	271	182	192	243	243	185	187	253	257	248	252	260	264
Colony3	Worker	1	142	142	271	271	178	182	243	243	187	189	253	257	248	260	260	264
Colony3	Worker	1	142	142	271	271	182	192	243	243	185	187	251	257	248	252	260	264
Colony3	Worker	1	142	142	271	271	178	182	243	243	187	189	253	257	248	252	260	264
Colony3	Worker	1	142	144	271	271	182	192	243	243	185	187	251	257	248	252	260	264
Colony3	Worker	1	142	142	271	271	178	182	243	243	187	189	251	257	248	260	260	264
Colony3	Worker	1	142	142	271	271	182	192	243	243	187	189	253	257	248	252	260	264
Colony3	Worker	2	142	146	271	271	192	206	243	243	185	187	253	253	244	250	260	262
Colony3	Worker	2	144	146	271	271	180	192	243	245	185	187	253	255	244	250	260	262
Colony3	Worker	2	144	146	271	271	192	206	243	245	183	185	253	253	244	250	260	262
Colony3	Worker	2	144	146	271	271	192	206	243	245	183	185	253	253	244	250	260	262
Colony3	Worker	2	144	146	271	271	192	206	243	245	185	187	253	253	244	250	260	262
Colony3	Worker	2	142	146	271	271	192	206	243	243	185	187	253	255	244	250	260	262
Colony3	Worker	2	144	146	271	271	192	206	243	245	185	187	253	255	244	250	260	262
Colony3	Worker	2	144	146	271	271	180	192	243	245	183	185	253	253	244	250	260	262
Colony3	Worker	2	144	146	271	271	180	192	243	245	183	185	253	255	244	250	260	262
Colony3	Worker	2	142	146	271	271	180	192	243	243	183	185	253	253	244	250	260	262
Colony3	Worker	2	142	146	271	271	192	206	243	243	183	185	253	255	244	250	260	262
Colony3	Worker	2	142	146	271	271	192	206	243	245	183	185	253	255	244	250	260	262
Colony3	Worker	2	142	146	271	271	180	192	243	245	183	185	253	253	244	250	260	262
Colony3	Worker	2	144	146	271	271	180	192	243	243	185	187	253	255	244	250	260	262
Colony3	Worker	2	142	146	271	271	180	192	243	245	183	185	253	253	244	250	260	262
Colony3	Worker	2	142	146	271	271	192	206	243	245	183	185	253	253	244	250	260	262
Colony3	Worker	2	144	146	271	271	180	192	243	243	183	185	253	253	244	250	260	262
Colony3	Worker	2	144	146	271	271	180	192	243	243	185	187	253	255	244	250	260	262
Colony3	Drifter		140	140	271	271	178	182	243	243	185	187	253	257	248	252	260	264
Colony3	Drifter		142	142	271	271	182	192	241	241	185	187	251	255	246	250	258	262

[truncated: 1 more sheets: SAS code]
